# Supplementary material for: A deep proteomics perspective on CRM1-mediated nuclear export and nucleocytoplasmic partitioning
Source: eLife. 2015 Dec 17;4:e11466. doi: 10.7554/eLife.11466 (PMC4764573; doi:10.7554/eLife.11466)
Supplement: Supplementary file 1. — DOI: http://dx.doi.org/10.7554/eLife.11466.014 [file elife-11466-supp1.xlsx]

## Sheet: Index
								Table S1. Oocyte Localization Data This file contains iBAQ-based quantifications of 5006 unique proteins and 9573 proteoforms in the cytosolic and nuclear fractions of Xenopus laevis oocyte (for details see Materials and Methods). The nucleus: cytosol (N:C) concentration ratios are given on a log10 scale within a range between -3 (exclusively cytoplasmic; N:C≤ 1:1000) and +3 (exclusively nuclear;…
	Index for Protein Localizations in Xenopus oocytes
	Main Table			Localization and concentrations of Xenopus oocyte proteins
	Extended Table			Main table with extended Uniprot mapping and MaxQuant data
	All Proteoforms			All identified proteoforms form Xenopus oocyte and their Human/Xenopus UniProt mappings

## Sheet: Main Table
				iBAQ based quantitation			Spectral Counts
Original Contig	Xenopus Uniprot Link	Human Uniprot Link	Human Description	Nuc to Cyt ratio (log10)	Cytosolic Concentration (nM)	Nuclear Concentration ( nM)	Cytosol	Nucleus	Mw Contig [kDa]	MW Xenopus	MW human	id
CL3Contig45	ACTB_XENLA	ACTB_HUMAN	Actin, cytoplasmic 1 (Beta-actin) [Cleaved into: Actin, cytoplasmic 1, N-terminally processed]	-0.067891	14682.8	12557.9	4745	4482	41.766	41.767	41.737	5252
CL7950Contig1	Q8AY70_XENLA	G3P_HUMAN	Glyceraldehyde-3-phosphate dehydrogenase (GAPDH) (EC 1.2.1.12) (Peptidyl-cysteine S-nitrosylase GAPDH) (EC 2.6.99.-)	-0.422581	12836.2	4851.26	1712	1799	35.902	35.902	36.053	7916
CL10123Contig1	G3GBS3_XENLA	PRDX2_HUMAN	Peroxiredoxin-2 (EC 1.11.1.15) (Natural killer cell-enhancing factor B) (NKEF-B) (PRP) (Thiol-specific antioxidant protein) (TSA) (Thioredoxin peroxidase 1) (Thioredoxin-dependent peroxide reductase 1)	-0.109694	11016.4	8557.52	1327	1797	22.427	18.582	21.892	232
CL57Contig6	TBB4_XENLA	TBB4B_HUMAN	Tubulin beta-4B chain (Tubulin beta-2 chain) (Tubulin beta-2C chain)	-1.06165	10371.9	899.938	2788	407	49.815	49.816	49.831	6698
CL2685Contig1	TPIS_XENLA	TPIS_HUMAN	Triosephosphate isomerase (TIM) (EC 5.3.1.1) (Triose-phosphate isomerase)	-0.149465	10366.4	7347.9	1555	2088	26.88	26.762	30.791	3852
CL8144Contig1	Q8JHA7_XENLA	HPGDS_HUMAN	Hematopoietic prostaglandin D synthase (H-PGDS) (EC 5.3.99.2) (GST class-sigma) (Glutathione S-transferase) (EC 2.5.1.18) (Glutathione-dependent PGD synthase) (Glutathione-requiring prostaglandin D synthase) (Prostaglandin-H2 D-isomerase)	-0.15551	9970.17	6969.35	840	446	22.377	22.378	23.344	8007
CL60Contig6	NDKA2_XENLA	NDKB_HUMAN	Nucleoside diphosphate kinase B (NDK B) (NDP kinase B) (EC 2.7.4.6) (C-myc purine-binding transcription factor PUF) (Histidine protein kinase NDKB) (EC 2.7.13.3) (nm23-H2)	-0.24301	9944.21	5682.77	1047	527	17.502	17.502	17.298	6899
CL4718Contig1	Q6GPU5_XENLA	HBAZ_HUMAN	Hemoglobin subunit zeta (HBAZ) (Hemoglobin zeta chain) (Zeta-globin)	-0.172103	9885.23	6650.95	619	553	15.718	15.59	15.637	5871
CL1627Contig2	O12975_XENLA	ALDOA_HUMAN	Fructose-bisphosphate aldolase A (EC 4.1.2.13) (Lung cancer antigen NY-LU-1) (Muscle-type aldolase)	-0.388278	9865.59	4035.02	1695	1075	39.385	39.386	39.42	2000
CL1514Contig2	Q7SZ25_XENLA	ENOA_HUMAN	Alpha-enolase (EC 4.2.1.11) (2-phospho-D-glycerate hydro-lyase) (C-myc promoter-binding protein) (Enolase 1) (MBP-1) (MPB-1) (Non-neural enolase) (NNE) (Phosphopyruvate hydratase) (Plasminogen-binding protein)	-0.186849	9084.93	5908.43	3702	3932	47.414	47.448	47.169	1774
CL2400Contig2	LDHB_XENLA	LDHB_HUMAN	L-lactate dehydrogenase B chain (LDH-B) (EC 1.1.1.27) (LDH heart subunit) (LDH-H) (Renal carcinoma antigen NY-REN-46)	-0.281995	9012.22	4708	3029	1123	36.417	36.358	36.638	3451
CL1152Contig1	KPYM_XENLA	KPYM_HUMAN	Pyruvate kinase PKM (EC 2.7.1.40) (Cytosolic thyroid hormone-binding protein) (CTHBP) (Opa-interacting protein 3) (OIP-3) (Pyruvate kinase 2/3) (Pyruvate kinase muscle isozyme) (Thyroid hormone-binding protein 1) (THBP1) (Tumor M2-PK) (p58)	-0.672056	8902.72	1894.38	1021	954	57.425	135.333	57.937	751
CL289Contig7	Q6PI76_XENLA	RS14_HUMAN	40S ribosomal protein S14	-1.36746	8446.45	362.421	421	111	16.273	16.273	16.273	4093
CL5505Contig1	Q498I1_XENLA	GRHPR_HUMAN	Glyoxylate reductase/hydroxypyruvate reductase (EC 1.1.1.79) (EC 1.1.1.81)	-0.189298	8414.33	5441.54	2435	1567	35.918	36.05	35.668	6485
TC464706	Q4KLF0_XENLA	RS30_HUMAN	40S ribosomal protein S30	-1.84364	8249.46	118.246	171	11	4.9068	14.512	6.648	5301
CL5026Contig1	Q66KP7_XENLA	RS28_HUMAN	40S ribosomal protein S28	-1.74783	7958.74	142.239	314	9	7.8379	7.838	7.841	6128
CL1Contig1214	Q6GMC1_XENLA	RS27A_HUMAN	Ubiquitin-40S ribosomal protein S27a (Ubiquitin carboxyl extension protein 80) [Cleaved into: Ubiquitin; 40S ribosomal protein S27a]	0.01317	7536.8	7768.85	2288	258	17.965	17.965	17.965	2681
CL4312Contig2	Q66KX3_XENLA	RL23A_HUMAN	60S ribosomal protein L23a	-1.31449	7336.49	355.63	896	182	17.674	17.674	17.695	5550
CL1402Contig1	Q5U4V6_XENLA	TBA1C_HUMAN	Tubulin alpha-1C chain (Alpha-tubulin 6) (Tubulin alpha-6 chain)	-1.28593	7099.85	367.555	3433	398	50.143	50.067	49.895	1519
CL10608Contig1	Q6GPT0_XENLA	FABP4_HUMAN	Fatty acid-binding protein, adipocyte (Adipocyte lipid-binding protein) (ALBP) (Adipocyte-type fatty acid-binding protein) (A-FABP) (AFABP) (Fatty acid-binding protein 4)	-0.332706	6827.18	3173.48	1172	548	15.291	50.749	14.719	412
CL10172Contig1	SOD1B_XENLA	SODC_HUMAN	Superoxide dismutase [Cu-Zn] (EC 1.15.1.1) (Superoxide dismutase 1) (hSod1)	-0.406603	6772.61	2655.54	1552	600	15.418	50.626	15.936	250
CL22Contig8	RS20_XENLA	RS20_HUMAN	40S ribosomal protein S20	-1.71602	6753.07	129.861	660	68	13.356	13.356	13.373	3331
CL10203Contig2	Q6INS0_XENLA	GSTT1_HUMAN	Glutathione S-transferase theta-1 (EC 2.5.1.18) (GST class-theta-1) (Glutathione transferase T1-1)	-0.772268	6668.03	1126.5	1096	375	27.654	39.234	27.335	259
dsrrswapns_comp217165_c1_seq1	Q7ZXA2_XENLA	EF1A1_HUMAN	Elongation factor 1-alpha 1 (EF-1-alpha-1) (Elongation factor Tu) (EF-Tu) (Eukaryotic elongation factor 1 A-1) (eEF1A-1) (Leukocyte receptor cluster member 7)	-1.1762	6617	441.021	2798	190	50.224	50.224	50.141	9789
CL4267Contig1	Q9I8J7_XENLA	TKT_HUMAN	Transketolase (TK) (EC 2.2.1.1)	0.00666645	6597.68	6699.74	2060	4417	67.451	67.452	67.878	5505
CL3329Contig2	Q6DD48_XENLA	PGK1_HUMAN	Phosphoglycerate kinase 1 (EC 2.7.2.3) (Cell migration-inducing gene 10 protein) (Primer recognition protein 2) (PRP 2)	-0.148202	6579.59	4677.32	1963	1065	44.582	44.583	44.615	4517
dsrrswapns_comp212871_c1_seq1	MDHC_XENLA	MDHC_HUMAN	Malate dehydrogenase, cytoplasmic (EC 1.1.1.37) (Cytosolic malate dehydrogenase) (Diiodophenylpyruvate reductase) (EC 1.1.1.96)	-0.185894	6509.83	4243.03	1447	1711	36.379	36.425	36.426	9419
CL5832Contig1	Q6GP33_XENLA	G6PI_HUMAN	Glucose-6-phosphate isomerase (GPI) (EC 5.3.1.9) (Autocrine motility factor) (AMF) (Neuroleukin) (NLK) (Phosphoglucose isomerase) (PGI) (Phosphohexose isomerase) (PHI) (Sperm antigen 36) (SA-36)	-0.292775	6438.77	3281.17	3076	1313	63.253	62.106	63.147	6718
CL12285Contig1	DAL1B_XENLA	DAPL1_HUMAN	Death-associated protein-like 1 (Early epithelial differentiation-associated protein)	-2.13365	6335.13	46.5698	254	61	12.526	196.751	11.88	1010
CL45Contig6	NACA_XENLA	NACP1_HUMAN	Putative nascent polypeptide-associated complex subunit alpha-like protein (Alpha-NAC pseudogene 1) (NAC-alpha pseudogene 1)	-1.37813	6273.3	262.646	887	95	28.137	23.206	23.306	5780
CL2962Contig3	Q3KQC9_XENLA	RS16_HUMAN	40S ribosomal protein S16	-1.15092	6250.8	441.582	862	83	16.573	16.33	16.445	4158
CL3505Contig1	Q9PSX0_XENLA	ALDOC_HUMAN	Fructose-bisphosphate aldolase C (EC 4.1.2.13) (Brain-type aldolase)	-0.478327	6161.03	2047.98	1420	445	39.272	39.273	39.456	4686
TC440338	Q6PHL5_XENLA	RL27_HUMAN	60S ribosomal protein L27	-1.01199	6138.98	597.176	479	109	15.827	15.827	15.798	10585
CL5827Contig1	Q6AZL9_XENLA	RS23_HUMAN	40S ribosomal protein S23	-1.18814	6093.46	395.117	444	108	17.239	15.768	15.808	6715
CL92Contig8	RS31_XENLA	RS3_HUMAN	40S ribosomal protein S3 (EC 4.2.99.18)	-1.78025	5941.02	98.5398	2322	169	27.129	27.002	26.688	8536
CL5790Contig2	Q6NTT2_XENLA	RS18_HUMAN	40S ribosomal protein S18 (Ke-3) (Ke3)	-1.4476	5922.74	211.311	674	46	18.201	17.677	17.719	6683
CL3171Contig2	Q3B8I3_XENLA	RL7_HUMAN	60S ribosomal protein L7	-1.25689	5921.51	327.749	1244	182	28.729	28.729	29.226	4378
CL6407Contig1	RS3AA_XENLA	RS3A_HUMAN	40S ribosomal protein S3a (v-fos transformation effector protein) (Fte-1)	-1.40129	5824.52	231.188	1802	208	31.161	29.941	29.945	7087
TC429155	Q6DJI0_XENLA	RS8_HUMAN	40S ribosomal protein S8	-0.984843	5772.29	597.729	483	198	24.482	24.051	24.205	7796
CL872Contig1	RAN_XENLA	RAN_HUMAN	GTP-binding nuclear protein Ran (Androgen receptor-associated protein 24) (GTPase Ran) (Ras-like protein TC4) (Ras-related nuclear protein)	0.000176042	5689.47	5691.78	204	665	24.398	24.398	24.423	8266
CL2410Contig2	Q7SYU3_XENLA	RS5_HUMAN	40S ribosomal protein S5 [Cleaved into: 40S ribosomal protein S5, N-terminally processed]	-1.2193	5656.99	341.414	448	198	22.759	22.759	22.876	3464
TC434386	RS7_XENLA	RS7_HUMAN	40S ribosomal protein S7	-0.704701	5602.68	1105.85	874	400	22.695	22.184	22.127	9631
CL10303Contig1	Q7SZ23_XENLA	GSTM1_HUMAN	Glutathione S-transferase Mu 1 (EC 2.5.1.18) (GST HB subunit 4) (GST class-mu 1) (GSTM1-1) (GSTM1a-1a) (GSTM1b-1b) (GTH4)	-0.101698	5557.98	4397.64	2160	2018	25.391	149.649	25.712	296
CL912Contig2	RSSA_XENLA	RSSA_HUMAN	40S ribosomal protein SA (37 kDa laminin receptor precursor) (37LRP) (37/67 kDa laminin receptor) (LRP/LR) (67 kDa laminin receptor) (67LR) (Colon carcinoma laminin-binding protein) (Laminin receptor 1) (LamR) (Laminin-binding protein precursor p40) (LBP/p40) (Multidrug resistance-associated protein MGr1-Ag) (NEM/1CHD4)	-1.15445	5489.44	384.659	673	238	34.058	34.058	32.854	8450
TC433567	Q7ZYU4_XENLA	RS9_HUMAN	40S ribosomal protein S9	-0.588295	5380.17	1388.35	1070	339	22.577	22.577	22.591	10534
zeinaSSns_comp388453_c2_seq1	Q7ZXP8_XENLA	EF2_HUMAN	Elongation factor 2 (EF-2)	-1.87912	5347.97	70.6426	4891	249	97.741	95.427	95.338	11181
CL384Contig7	A2VDA5_XENLA	RL7A_HUMAN	60S ribosomal protein L7a (PLA-X polypeptide) (Surfeit locus protein 3)	-1.07405	5331.58	449.582	889	231	29.613	29.841	29.996	5059
CL52Contig20	Q8AVE2_XENLA	HSP7C_HUMAN	Heat shock cognate 71 kDa protein (Heat shock 70 kDa protein 8) (Lipopolysaccharide-associated protein 1) (LAP-1) (LPS-associated protein 1)	0.0257323	5327.47	5652.66	1936	2983	71.188	71.188	70.898	6331
CL315Contig4	B7ZPZ8_XENLA	TYB4_HUMAN	Thymosin beta-4 (T beta-4) (Fx) [Cleaved into: Hematopoietic system regulatory peptide (Seraspenide)]	-1.96351	5153.8	56.0556	62	12	5.0967	5.097	5.053	4365
CL25251Contig1	B7ZPZ8_XENLA	TB15B_HUMAN	Thymosin beta-15B	-0.924732	5144.2	611.767	147	17	5.2869	5.097	5.229	3622
CL2097Contig2	SAHHB_XENLA	SAHH_HUMAN	Adenosylhomocysteinase (AdoHcyase) (EC 3.3.1.1) (S-adenosyl-L-homocysteine hydrolase)	0.175956	5113.62	7668.05	1988	2976	48.705	47.745	47.716	3037
CL2830Contig1	RL31_XENLA	RL31_HUMAN	60S ribosomal protein L31	-0.606963	5110.77	1263.35	320	114	14.516	14.516	14.463	4025
CL45078Contig1	Q6GNF2_XENLA	RL30_HUMAN	60S ribosomal protein L30	-1.50207	5064.41	159.391	130	39	5.7095	12.938	12.784	5702
CL11Contig15	Q6AZV1_XENLA	HS90B_HUMAN	Heat shock protein HSP 90-beta (HSP 90) (Heat shock 84 kDa) (HSP 84) (HSP84)	-0.571101	4970.12	1334.34	4526	1055	83.727	18.635	83.264	924
CL1515Contig2	Q7ZTL5_XENLA	TCPQ_HUMAN	T-complex protein 1 subunit theta (TCP-1-theta) (CCT-theta) (Renal carcinoma antigen NY-REN-15)	-0.753588	4935.24	870.403	2166	733	59.359	59.359	59.621	1776
CL1Contig372	Q6GNF4_XENLA	RS17_HUMAN	40S ribosomal protein S17	-1.00559	4931.94	486.889	317	108	15.652	15.524	15.55	2814
dsrrswapns_comp193759_c0_seq2	RL36_XENLA	RL36_HUMAN	60S ribosomal protein L36	-1.3985	4876.43	194.805	181	20	12.326	12.326	12.254	9050
CL5407Contig1	Q6NRQ9_XENLA	GSTO1_HUMAN	Glutathione S-transferase omega-1 (GSTO-1) (EC 2.5.1.18) (Glutathione S-transferase omega 1-1) (GSTO 1-1) (Glutathione-dependent dehydroascorbate reductase) (EC 1.8.5.1) (Monomethylarsonic acid reductase) (MMA(V) reductase) (EC 1.20.4.2) (S-(Phenacyl)glutathione reductase) (SPG-R)	-0.061333	4825.85	4190.26	1022	961	27.569	27.569	27.566	6420
CL5948Contig1	Q4FZP7_XENLA	RL39_HUMAN	60S ribosomal protein L39	-1.73619	4816.4	88.4174	69	15	10.506	6.379	6.407	6802
CL964Contig2	Q8AVP6_XENLA	GBLP_HUMAN	Guanine nucleotide-binding protein subunit beta-2-like 1 (Cell proliferation-inducing gene 21 protein) (Guanine nucleotide-binding protein subunit beta-like protein 12.3) (Human lung cancer oncogene 7 protein) (HLC-7) (Receptor for activated C kinase) (Receptor of activated protein kinase C 1) (RACK1) [Cleaved into: Guanine nucleotide-binding protein subunit beta-2-like 1, N-terminally processed]	-1.69585	4801.69	96.7271	256	145	36.257	35.069	35.077	8673
CL1548Contig2	Q8AVX2_XENLA	RL5_HUMAN	60S ribosomal protein L5	-0.95279	4746.79	529.188	746	296	34.111	34.111	34.363	1844
CL92Contig5	RL4A_XENLA	RL4_HUMAN	60S ribosomal protein L4 (60S ribosomal protein L1)	-1.05169	4678.71	415.367	1654	275	44.908	44.909	47.697	8534
CL1Contig728	RS13_XENLA	RS13_HUMAN	40S ribosomal protein S13	-1.22676	4677.9	277.516	258	163	17.25	17.25	17.222	2858
CL1Contig1406	Q8AVH2_XENLA	KCRB_HUMAN	Creatine kinase B-type (EC 2.7.3.2) (B-CK) (Creatine kinase B chain)	-0.266467	4632.27	2508	2210	892	47.026	42.241	42.644	2716
CL7800Contig2	Q6DJQ0_XENLA	RL26_HUMAN	60S ribosomal protein L26	-0.57413	4592.96	1224.51	716	339	17.249	17.19	17.258	7845
TC427650	Q6PHL6_XENLA	RS19_HUMAN	40S ribosomal protein S19	-1.58868	4585.22	118.217	155	30	17.108	16.05	16.06	2704
CL22Contig15	Q63ZG6_XENLA	PYGL_HUMAN	Glycogen phosphorylase, liver form (EC 2.4.1.1)	-1.65278	4572.12	101.704	4321	207	97.886	97.887	97.149	3326
CL1Contig1336	Q6AZV3_XENLA	RL17_HUMAN	60S ribosomal protein L17 (60S ribosomal protein L23) (PD-1)	-1.0205	4563.86	435.347	675	147	21.396	21.396	21.397	2680
CL4288Contig1	Q66L23_XENLA	RL24_HUMAN	60S ribosomal protein L24 (60S ribosomal protein L30)	-1.54121	4549.54	130.846	292	52	17.676	16.012	17.779	5522
zeinaSSns_comp384976_c6_seq4	Q7T0R9_XENLA	RS2_HUMAN	40S ribosomal protein S2 (40S ribosomal protein S4) (Protein LLRep3)	-2.29529	4540.57	23.005	1423	56	31.312	30.274	31.324	10998
CL46Contig9	Q7ZY09_XENLA	RS12_HUMAN	40S ribosomal protein S12	-1.31487	4496.85	217.79	105	90	14.515	14.515	14.515	5864
CL1Contig796	Q7ZXK4_XENLA	RL10_HUMAN	60S ribosomal protein L10 (Laminin receptor homolog) (Protein QM) (Tumor suppressor QM)	-1.8017	4493.73	70.9418	833	66	24.582	24.541	24.604	2869
CL397Contig6	RS4_XENLA	RS4X_HUMAN	40S ribosomal protein S4, X isoform (SCR10) (Single copy abundant mRNA protein)	-1.26564	4412.82	239.376	882	208	32.931	29.665	29.598	5219
CL4086Contig2	Q6IRQ8_XENLA	PGAM2_HUMAN	Phosphoglycerate mutase 2 (EC 3.1.3.13) (EC 5.4.2.11) (EC 5.4.2.4) (BPG-dependent PGAM 2) (Muscle-specific phosphoglycerate mutase) (Phosphoglycerate mutase isozyme M) (PGAM-M)	-0.0948431	4411.67	3546.17	620	836	28.883	28.883	28.766	5339
CL3640Contig2	YBX2B_XENLA	YBOX2_HUMAN	Y-box-binding protein 2 (Contrin) (DNA-binding protein C) (Dbpc) (Germ cell-specific Y-box-binding protein) (MSY2 homolog)	-1.86016	4348.75	60.0074	1128	91	37.361	36.176	38.518	4842
dsrrswapns_comp208676_c3_seq2	Q8AVI3_XENLA	RLA0_HUMAN	60S acidic ribosomal protein P0 (60S ribosomal protein L10E)	-1.81366	4341.77	66.6817	1365	95	34.071	34.097	34.274	9194
CL1Contig546	Q6DJF7_XENLA	RL6_HUMAN	60S ribosomal protein L6 (Neoplasm-related protein C140) (Tax-responsive enhancer element-binding protein 107) (TaxREB107)	-1.21302	4328.3	265.031	924	94	29.673	29.67	32.728	2839
CL560Contig6	RL10A_XENLA	RL10A_HUMAN	60S ribosomal protein L10a (CSA-19) (Neural precursor cell expressed developmentally down-regulated protein 6) (NEDD-6)	-1.01177	4301.2	418.624	1071	214	24.775	24.775	24.831	6559
CL3506Contig2	Q6NTU4_XENLA	PARK7_HUMAN	Protein deglycase DJ-1 (DJ-1) (EC 3.1.2.-) (EC 3.5.1.-) (Oncogene DJ1) (Parkinson disease protein 7)	-0.212708	4290.29	2628.93	587	335	22.61	20.169	19.891	4688
CL48Contig2	RS27_XENLA	RS27_HUMAN	40S ribosomal protein S27 (Metallopan-stimulin 1) (MPS-1)	-1.76878	4238.55	72.1829	510	37	9.4751	9.475	9.461	6012
CL1634Contig3	Q6GNV0_XENLA	PA2G4_HUMAN	Proliferation-associated protein 2G4 (Cell cycle protein p38-2G4 homolog) (hG4-1) (ErbB3-binding protein 1)	-1.90699	4210.58	52.1614	892	101	43.426	43.471	43.787	2010
CL8453Contig1	Q6NU90_XENLA	AMPL_HUMAN	Cytosol aminopeptidase (EC 3.4.11.1) (Leucine aminopeptidase 3) (LAP-3) (Leucyl aminopeptidase) (Peptidase S) (Proline aminopeptidase) (EC 3.4.11.5) (Prolyl aminopeptidase)	-0.800235	4209.57	666.812	1766	267	53.479	53.48	56.166	8148
CL5141Contig1	TCPG_XENLA	TCPG_HUMAN	T-complex protein 1 subunit gamma (TCP-1-gamma) (CCT-gamma) (hTRiC5)	-0.812257	4202.11	647.456	2943	630	60.636	60.636	60.534	6217
CL6751Contig3	Q6ING0_XENLA	PUR9_HUMAN	Bifunctional purine biosynthesis protein PURH [Includes: Phosphoribosylaminoimidazolecarboxamide formyltransferase (EC 2.1.2.3) (5-aminoimidazole-4-carboxamide ribonucleotide formyltransferase) (AICAR transformylase); IMP cyclohydrolase (EC 3.5.4.10) (ATIC) (IMP synthase) (Inosinicase)]	-0.379285	4138.92	1728.23	1166	562	63.901	64.328	64.616	7298
CL2318Contig2	Q7ZWZ7_XENLA	RL15_HUMAN	60S ribosomal protein L15	-1.06951	4117.47	350.853	485	179	24.044	24.062	24.146	3350
CL1Contig277	O42193_XENLA	RANG_HUMAN	Ran-binding protein 1 (RanBP1)	-1.62375	4081.73	97.0728	145	50	24.271	24.271	23.31	2794
CL134Contig2	Q4FZQ7_XENLA	RL35_HUMAN	60S ribosomal protein L35	-0.922203	4078.16	487.821	315	71	14.278	14.45	14.551	1369
CL394Contig5	Q7SZ09_XENLA	EF1G_HUMAN	Elongation factor 1-gamma (EF-1-gamma) (eEF-1B gamma)	-2.20404	4054.11	25.3426	1578	63	49.862	49.836	50.119	5180
CL555Contig6	RL19_XENLA	RL19_HUMAN	60S ribosomal protein L19	-0.658	4046.47	889.356	280	165	23.481	23.481	23.466	6534
CL3609Contig1	Q7ZXM8_XENLA	FRIH_HUMAN	Ferritin heavy chain (Ferritin H subunit) (EC 1.16.3.1) (Cell proliferation-inducing gene 15 protein) [Cleaved into: Ferritin heavy chain, N-terminally processed]	-1.19862	4000.37	253.211	1468	173	20.918	20.918	21.226	4807
CL3652Contig1	Q7SYQ4_XENLA	PRDX6_HUMAN	Peroxiredoxin-6 (EC 1.11.1.15) (1-Cys peroxiredoxin) (1-Cys PRX) (24 kDa protein) (Acidic calcium-independent phospholipase A2) (aiPLA2) (EC 3.1.1.-) (Antioxidant protein 2) (Liver 2D page spot 40) (Non-selenium glutathione peroxidase) (NSGPx) (EC 1.11.1.9) (Red blood cells page spot 12)	-0.120769	3970.73	3006.77	893	743	26.265	25.07	25.035	4857
CL926Contig3	Q7SZA8_XENLA	RL18_HUMAN	60S ribosomal protein L18	-0.743927	3939.57	710.431	335	149	21.623	21.624	21.634	8514
CL22Contig18	Q66KW5_XENLA	RL32_HUMAN	60S ribosomal protein L32	-1.19801	3914.78	248.141	242	113	15.78	15.822	15.86	3327
dsrrswapns_comp211046_c0_seq2	Q6DJN5_XENLA	RL13_HUMAN	60S ribosomal protein L13 (Breast basic conserved protein 1)	-1.22099	3907.16	234.891	525	104	24.198	24.198	24.261	9302
CL10183Contig1	Q3B8I6_XENLA	EF1B_HUMAN	Elongation factor 1-beta (EF-1-beta)	-1.78685	3862.54	63.0994	740	66	24.526	314.461	24.764	253
CL1097Contig1	Q4QR44_XENLA	RS15A_HUMAN	40S ribosomal protein S15a	-1.52302	3776.17	113.249	569	81	19.601	155.084	14.84	541
TC446993	TERA_XENLA	TERA_HUMAN	Transitional endoplasmic reticulum ATPase (TER ATPase) (EC 3.6.4.6) (15S Mg(2+)-ATPase p97 subunit) (Valosin-containing protein) (VCP)	0.0958292	3775.74	4707.94	3548	2521	89.179	89.212	89.322	10644
CL3082Contig2	Q6NTQ5_XENLA	TCPA_HUMAN	T-complex protein 1 subunit alpha (TCP-1-alpha) (CCT-alpha)	-0.764246	3765.74	648.044	1318	314	62.09	60.175	60.344	4291
CL1Contig1331	Q6DJJ1_XENLA	RS25_HUMAN	40S ribosomal protein S25	-1.19491	3763.91	240.285	217	79	22.171	13.829	13.742	2705
CL4738Contig1	Q7SZB2_XENLA	RL27A_HUMAN	60S ribosomal protein L27a	-1.41108	3743.68	145.285	427	56	16.593	16.593	16.561	5885
CL1525Contig1	Q7SZB0_XENLA	RL35A_HUMAN	60S ribosomal protein L35a (Cell growth-inhibiting gene 33 protein)	-1.11848	3742.71	284.907	565	127	12.548	12.549	12.538	1798
CL6352Contig1	RL22_XENLA	RL22_HUMAN	60S ribosomal protein L22 (EBER-associated protein) (EAP) (Epstein-Barr virus small RNA-associated protein) (Heparin-binding protein HBp15)	-0.508459	3739.73	1159.79	248	127	15.142	14.816	14.787	7051
CL2995Contig1	Q8AVB7_XENLA	TCPB_HUMAN	T-complex protein 1 subunit beta (TCP-1-beta) (CCT-beta)	-0.753173	3731.78	658.783	3053	678	57.665	57.665	57.488	4185
CL1Contig276	Q66KV6_XENLA	RL28_HUMAN	60S ribosomal protein L28	-1.36867	3727.93	159.512	237	74	15.55	15.55	15.748	2793
CL367Contig6	Q6NU02_XENLA	IF4A1_HUMAN	Eukaryotic initiation factor 4A-I (eIF-4A-I) (eIF4A-I) (EC 3.6.4.13) (ATP-dependent RNA helicase eIF4A-1)	-1.98706	3692.68	38.0432	1077	76	46.018	46.019	46.154	4897
CL11401Contig1	A3KNF4_XENLA	CYTB_HUMAN	Cystatin-B (CPI-B) (Liver thiol proteinase inhibitor) (Stefin-B)	-0.615978	3662.83	886.827	351	129	11.237	187.714	11.14	698
CL3695Contig1	Q7ZY51_XENLA	PROF1_HUMAN	Profilin-1 (Epididymis tissue protein Li 184a) (Profilin I)	-0.383215	3651.04	1510.78	771	382	17.441	16.856	15.054	4910
dsrrswapns_comp212502_c2_seq1				-0.128592	3588.38	2668.74	1803	1381	39.142			9391
CL818Contig6	RL8_XENLA	RL8_HUMAN	60S ribosomal protein L8	-1.27834	3552.01	187.125	552	109	27.917	27.918	28.025	8030
dsrrswapns_comp209966_c0_seq1	Q6DJK5_XENLA	CNDP2_HUMAN	Cytosolic non-specific dipeptidase (EC 3.4.13.18) (CNDP dipeptidase 2) (Glutamate carboxypeptidase-like protein 1) (Peptidase A)	-0.311996	3542.62	1727.15	1095	365	52.817	52.841	52.878	9248
CL14883Contig1	Q6GQC6_XENLA	RLA2_HUMAN	60S acidic ribosomal protein P2 (Renal carcinoma antigen NY-REN-44)	-2.68769	3541.19	7.26878	178	4	11.632	11.632	11.665	1700
CL2323Contig1	RS6_XENLA	RS6_HUMAN	40S ribosomal protein S6 (Phosphoprotein NP33)	-1.42958	3541.04	131.69	787	63	28.676	28.677	28.681	3355
zeinaSSns_comp370410_c0_seq1	Q6GND4_XENLA	ACBP_HUMAN	Acyl-CoA-binding protein (ACBP) (Diazepam-binding inhibitor) (DBI) (Endozepine) (EP)	-2.42268	3531.88	13.3451	216	22	11.998	148.457	10.044	1104
dsrrswapns_comp213410_c2_seq1	Q6GMA6_XENLA	TCPZ_HUMAN	T-complex protein 1 subunit zeta (TCP-1-zeta) (Acute morphine dependence-related protein 2) (CCT-zeta-1) (HTR3) (Tcp20)	-0.799196	3518.41	558.665	1692	276	57.786	57.787	58.024	9452
CL10318Contig1	Q6GNH1_XENLA	RL23_HUMAN	60S ribosomal protein L23 (60S ribosomal protein L17)	-0.594461	3501.9	890.929	692	181	17.523	168.028	14.865	306
CL3941Contig2	F7D6J3_XENTR	F115C_HUMAN	TRPM8 channel-associated factor 2 (TRP channel-associated factor 2)	-0.225035	3491.77	2079.75	2660	1537	101.06	100.737	100.906	5170
CL1759Contig3	B7ZPG6_XENLA	RS10_HUMAN	40S ribosomal protein S10	-1.63858	3487.8	80.1632	531	82	21.106	18.883	18.898	2216
CL50Contig6	Q7SZ77_XENLA	RS11_HUMAN	40S ribosomal protein S11	-0.827079	3486.2	519.127	675	145	18.42	18.421	18.431	6183
CL1665Contig1	O57468_XENLA	1433E_HUMAN	14-3-3 protein epsilon (14-3-3E)	-0.168951	3482.73	2360.31	650	935	29.187	29.187	29.174	2048
CL9216Contig2	Q7ZYA3_XENLA	PGM1_HUMAN	Phosphoglucomutase-1 (PGM 1) (EC 5.4.2.2) (Glucose phosphomutase 1)	-0.149506	3480.78	2467.01	1730	660	61.617	61.6	61.449	8490
CL2418Contig1	Q6GN66_XENLA	TCPD_HUMAN	T-complex protein 1 subunit delta (TCP-1-delta) (CCT-delta) (Stimulator of TAR RNA-binding)	-0.816398	3454.64	527.236	2391	341	57.891	57.891	57.924	3469
TC426340	Q7ZWY6_XENLA	RL9_HUMAN	60S ribosomal protein L9	-1.28865	3444.78	177.22	835	137	26.203	21.899	21.863	10468
CL1198Contig2	Q7SZ34_XENLA	STMN1_HUMAN	Stathmin (Leukemia-associated phosphoprotein p18) (Metablastin) (Oncoprotein 18) (Op18) (Phosphoprotein p19) (pp19) (Prosolin) (Protein Pr22) (pp17)	-0.540347	3389.98	976.901	285	224	16.749	38.558	17.303	912
CL2211Contig3	Q5XHJ8_XENLA	GELS_HUMAN	Gelsolin (AGEL) (Actin-depolymerizing factor) (ADF) (Brevin)	-2.44892	3336.57	11.8682	1791	43	80.703	80.497	85.698	3211
CL384Contig8	Q66KY6_XENLA	RL11_HUMAN	60S ribosomal protein L11 (CLL-associated antigen KW-12)	-1.00131	3324.17	331.419	348	59	20.177	20.177	20.252	5057
zeinaSSns_comp389333_c5_seq4	RL37A_XENLA	RL37A_HUMAN	60S ribosomal protein L37a	-1.57034	3301.51	88.7915	667	68	10.259	10.243	10.275	10741
CL1917Contig5	IMB_XENLA	IMB1_HUMAN	Importin subunit beta-1 (Importin-90) (Karyopherin subunit beta-1) (Nuclear factor p97) (Pore targeting complex 97 kDa subunit) (PTAC97)	-1.25364	3297.06	183.858	2519	461	97.142	97.186	97.17	2503
CL3303Contig2	Q7ZYP8_XENLA	TCPH_HUMAN	T-complex protein 1 subunit eta (TCP-1-eta) (CCT-eta) (HIV-1 Nef-interacting protein)	-0.738844	3286.64	599.665	995	232	59.235	61.157	59.367	4494
CL575Contig3	COF1A_XENLA	COF1_HUMAN	Cofilin-1 (18 kDa phosphoprotein) (p18) (Cofilin, non-muscle isoform)	-0.0728479	3264.53	2760.4	814	529	24.864	19.066	18.502	6659
CL929Contig2	Q66KV2_XENLA	RL38_HUMAN	60S ribosomal protein L38	-1.69071	3218.9	65.6141	371	53	9.6985	8.206	8.218	8531
zeinaSSns_comp370555_c0_seq1	Q7SZB3_XENLA	RL21_HUMAN	60S ribosomal protein L21	-0.988324	3172.48	325.893	556	77	18.692	18.692	18.565	10875
CL15613Contig1	Q5XHE2_XENLA	UCHL3_HUMAN	Ubiquitin carboxyl-terminal hydrolase isozyme L3 (UCH-L3) (EC 3.4.19.12) (Ubiquitin thioesterase L3)	-0.0649129	3161.35	2722.45	475	642	26.17	26.171	26.183	1885
dsrrswapns_comp206967_c7_seq2	Q6NTR4_XENLA	RL14_HUMAN	60S ribosomal protein L14 (CAG-ISL 7)	-1.14721	3122.33	222.47	287	69	16.137	16.107	23.432	7231
CL5360Contig2	Q6IND5_XENLA	VMA5A_HUMAN	von Willebrand factor A domain-containing protein 5A (Breast cancer suppressor candidate 1) (BCSC-1) (Loss of heterozygosity 11 chromosomal region 2 gene A protein)	-0.331964	3085.83	1436.84	1923	1296	90.641	94.489	86.489	6378
CL3453Contig3	Q6PAB5_XENLA	ALDR_HUMAN	Aldose reductase (AR) (EC 1.1.1.21) (Aldehyde reductase) (Aldo-keto reductase family 1 member B1)	-0.242903	3070.03	1754.85	344	356	36.063	36.063	35.853	4641
CL4552Contig2	Q5FWK8_XENLA	LOXE3_HUMAN	Hydroperoxide isomerase ALOXE3 (EC 5.4.4.7) (Epidermis-type lipoxygenase 3) (Epidermal LOX-3) (e-LOX-3) (eLOX-3) (Hydroperoxy icosatetraenoate dehydratase) (EC 4.2.1.152)	-0.12296	3054.74	2301.52	1522	1201	75.908	75.881	80.543	5738
TC443931	Q6AZL7_XENLA	RS26_HUMAN	40S ribosomal protein S26	-1.74865	3012.78	53.7424	267	33	16.204	13.093	13.015	10616
CL2696Contig1	PSA7A_XENLA	PSA7_HUMAN	Proteasome subunit alpha type-7 (EC 3.4.25.1) (Proteasome subunit RC6-1) (Proteasome subunit XAPC7)	-0.0754073	2957.06	2485.72	523	725	28.036	28.036	27.887	3866
CL4821Contig2	Q8AVT1_XENLA	PUR6_HUMAN	Multifunctional protein ADE2 [Includes: Phosphoribosylaminoimidazole-succinocarboxamide synthase (EC 6.3.2.6) (SAICAR synthetase); Phosphoribosylaminoimidazole carboxylase (EC 4.1.1.21) (AIR carboxylase) (AIRC)]	-1.797	2954.07	47.143	1705	73	47.14	47.166	47.079	5963
CL561Contig1	Q8AVW0_XENLA	RL12_HUMAN	60S ribosomal protein L12	-0.903281	2940.92	367.453	563	138	17.766	17.794	17.819	6563
CL391Contig4	Q7SZB7_XENLA	RL18A_HUMAN	60S ribosomal protein L18a	-0.733157	2929.96	541.633	157	254	20.652	20.652	20.762	5140
CL10087Contig1	MIF_XENLA	MIF_HUMAN	Macrophage migration inhibitory factor (MIF) (EC 5.3.2.1) (Glycosylation-inhibiting factor) (GIF) (L-dopachrome isomerase) (L-dopachrome tautomerase) (EC 5.3.3.12) (Phenylpyruvate tautomerase)	-0.0557623	2897.13	2548.03	217	88	12.5	29.29	12.476	210
BG021328	Q66KU5_XENLA	RL36L_HUMAN	60S ribosomal protein L36a-like	-2.62101	2873.62	6.87741	43	3	6.2153	54.479	12.469	33
CL2004Contig2	A2VDA2_XENLA	SORCN_HUMAN	Sorcin (22 kDa protein) (CP-22) (CP22) (V19)	-0.81334	2864.59	440.273	384	71	21.724	21.724	21.676	2898
CL7196Contig1	Q7ZTK9_XENLA	AATC_HUMAN	Aspartate aminotransferase, cytoplasmic (cAspAT) (EC 2.6.1.1) (EC 2.6.1.3) (Cysteine aminotransferase, cytoplasmic) (Cysteine transaminase, cytoplasmic) (cCAT) (Glutamate oxaloacetate transaminase 1) (Transaminase A)	-0.0595632	2853.43	2487.74	1053	430	46.07	46.07	46.248	7551
dsrrswapns_comp210574_c2_seq8	Q7ZYR1_XENLA	RL3_HUMAN	60S ribosomal protein L3 (HIV-1 TAR RNA-binding protein B) (TARBP-B)	-1.01647	2847.44	274.148	1457	274	48.302	46.041	46.109	9275
CL5945Contig2	Q68A89_XENLA	PSA5_HUMAN	Proteasome subunit alpha type-5 (EC 3.4.25.1) (Macropain zeta chain) (Multicatalytic endopeptidase complex zeta chain) (Proteasome zeta chain)	-0.176378	2813.82	1874.64	475	479	26.402	26.402	26.411	6801
CL18578Contig1	Q3B8B3_XENLA	UCHL1_HUMAN	Ubiquitin carboxyl-terminal hydrolase isozyme L1 (UCH-L1) (EC 3.4.19.12) (EC 6.-.-.-) (Neuron cytoplasmic protein 9.5) (PGP 9.5) (PGP9.5) (Ubiquitin thioesterase L1)	-0.143439	2795.03	2008.85	392	344	28.013	24.857	24.824	2383
TC442512	RS15_XENLA	RS15_HUMAN	40S ribosomal protein S15 (RIG protein)	-1.83782	2756.48	40.0435	206	24	17.103	16.975	17.04	2190
CL1Contig342	HBB1_XENLA	HBG1_HUMAN	Hemoglobin subunit gamma-1 (Gamma-1-globin) (Hb F Agamma) (Hemoglobin gamma-1 chain) (Hemoglobin gamma-A chain)	-1.35039	2754.25	122.918	420	92	15.695	16.421	16.14	2810
CL5420Contig1	Q3KPV9_XENLA	PSB6_HUMAN	Proteasome subunit beta type-6 (EC 3.4.25.1) (Macropain delta chain) (Multicatalytic endopeptidase complex delta chain) (Proteasome delta chain) (Proteasome subunit Y)	0.0433792	2724.26	3010.42	210	282	24.826	24.826	25.358	6428
dsrrswapns_comp207966_c0_seq3	Q7SYV7_XENLA	FTCD_HUMAN	Formimidoyltransferase-cyclodeaminase (Formiminotransferase-cyclodeaminase) (FTCD) (LCHC1) [Includes: Glutamate formimidoyltransferase (EC 2.1.2.5) (Glutamate formiminotransferase) (Glutamate formyltransferase); Formimidoyltetrahydrofolate cyclodeaminase (EC 4.3.1.4) (Formiminotetrahydrofolate cyclodeaminase)]	-0.62545	2709.65	641.894	1787	289	59.119	51.783	58.927	9168
CL152Contig6	Q91733_XENLA	EF1D_HUMAN	Elongation factor 1-delta (EF-1-delta) (Antigen NY-CO-4)	-2.32845	2680.7	12.5835	496	5	34.029	28.645	31.122	1805
CL11159Contig1	Q6IP81_XENLA	LKHA4_HUMAN	Leukotriene A-4 hydrolase (LTA-4 hydrolase) (EC 3.3.2.6) (Leukotriene A(4) hydrolase)	-0.391261	2672.86	1085.71	901	482	69.018	31.747	69.285	609
CL253Contig8	1433Z_XENLA	1433Z_HUMAN	14-3-3 protein zeta/delta (Protein kinase C inhibitor protein 1) (KCIP-1)	-0.120664	2656.38	2011.99	286	428	27.729	27.729	27.745	3646
CL1948Contig3	Q7ZTM0_XENLA	TCPE_HUMAN	T-complex protein 1 subunit epsilon (TCP-1-epsilon) (CCT-epsilon)	-0.827429	2650.42	394.354	1142	425	62.835	59.588	59.671	2560
CL4026Contig1	PSA2_XENLA	PSA2_HUMAN	Proteasome subunit alpha type-2 (EC 3.4.25.1) (Macropain subunit C3) (Multicatalytic endopeptidase complex subunit C3) (Proteasome component C3)	-0.0143715	2623.09	2537.71	450	569	25.834	25.834	25.899	5285
CL6511Contig1	Q7ZSY1_XENLA	LEG3_HUMAN	Galectin-3 (Gal-3) (35 kDa lectin) (Carbohydrate-binding protein 35) (CBP 35) (Galactose-specific lectin 3) (Galactoside-binding protein) (GALBP) (IgE-binding protein) (L-31) (Laminin-binding protein) (Lectin L-29) (Mac-2 antigen)	-0.287911	2478.88	1277.45	359	196	28.332	28.332	26.152	7156
CL2090Contig1	Q6GM88_XENLA	RIR1_HUMAN	Ribonucleoside-diphosphate reductase large subunit (EC 1.17.4.1) (Ribonucleoside-diphosphate reductase subunit M1) (Ribonucleotide reductase large subunit)	-1.90177	2475.15	31.0333	1859	107	95.336	90.833	90.07	3025
CL107Contig4	Q7ZXG3_XENLA	IF5A1_HUMAN	Eukaryotic translation initiation factor 5A-1 (eIF-5A-1) (eIF-5A1) (Eukaryotic initiation factor 5A isoform 1) (eIF-5A) (Rev-binding factor) (eIF-4D)	-0.665756	2455.42	530.115	574	235	16.704	75.692	16.832	482
CL10546Contig1	Q7SYX2_XENLA	SPB6_HUMAN	Serpin B6 (Cytoplasmic antiproteinase) (CAP) (Peptidase inhibitor 6) (PI-6) (Placental thrombin inhibitor)	-0.0303198	2403.4	2241.33	1240	1070	42.814	39.746	42.622	393
CL13055Contig1	Q7SZT3_XENLA	VATG1_HUMAN	V-type proton ATPase subunit G 1 (V-ATPase subunit G 1) (V-ATPase 13 kDa subunit 1) (Vacuolar proton pump subunit G 1) (Vacuolar proton pump subunit M16)	-2.05945	2377.64	20.7346	158	17	13.506	13.506	13.758	1240
CL15Contig5	Q6DCF9_XENLA	ANXA7_HUMAN	Annexin A7 (Annexin VII) (Annexin-7) (Synexin)	-0.0748911	2364.78	1990.21	1037	493	53.997	53.997	52.739	1961
CL8454Contig1	Q6PB22_XENLA	HABP4_HUMAN	Intracellular hyaluronan-binding protein 4 (IHABP-4) (IHABP4) (Ki-1/57 intracellular antigen)	-1.66551	2361.89	51.0207	750	87	45.528	45.528	45.785	8149
CL11871Contig1	Q6NTT0_XENLA	UK114_HUMAN	Ribonuclease UK114 (EC 3.1.-.-) (14.5 kDa translational inhibitor protein) (p14.5) (Heat-responsive protein 12) (UK114 antigen homolog)	-0.934662	2343.64	272.414	167	177	17.311	54.044	14.494	873
CL6078Contig1	Q5XGL4_XENLA	PSA6_HUMAN	Proteasome subunit alpha type-6 (EC 3.4.25.1) (27 kDa prosomal protein) (PROS-27) (p27K) (Macropain iota chain) (Multicatalytic endopeptidase complex iota chain) (Proteasome iota chain)	0.0238078	2335.6	2467.21	386	639	27.336	27.336	27.399	6886
CL5962Contig1	Q5XHE0_XENLA	TALDO_HUMAN	Transaldolase (EC 2.2.1.2)	-0.00811333	2292.81	2250.37	763	638	37.744	37.73	37.54	6812
CL100Contig17	NPL1B_XENLA	NP1L1_HUMAN	Nucleosome assembly protein 1-like 1 (NAP-1-related protein) (hNRP)	-0.746048	2281.3	409.388	687	172	52.507	146.402	45.374	220
CL1655Contig5	Q66KW1_XENLA	RL29_HUMAN	60S ribosomal protein L29 (Cell surface heparin-binding protein HIP)	-1.51845	2273.94	68.9177	19	16	8.5239	8.571	17.752	2037
CL1892Contig1	Q6DEC8_XENLA	F10A1_HUMAN	Hsc70-interacting protein (Hip) (Aging-associated protein 2) (Progesterone receptor-associated p48 protein) (Protein FAM10A1) (Putative tumor suppressor ST13) (Renal carcinoma antigen NY-REN-33) (Suppression of tumorigenicity 13 protein)	-0.204424	2265.37	1414.86	369	236	41.908	41.908	41.332	2456
CL1187Contig2	Q7ZWS8_XENLA	TAGL2_HUMAN	Transgelin-2 (Epididymis tissue protein Li 7e) (SM22-alpha homolog)	-0.153753	2255.71	1583.18	403	323	21.765	36.533	22.391	876
CL9064Contig1	Q6DCS9_XENLA	PTGR1_HUMAN	Prostaglandin reductase 1 (PRG-1) (EC 1.3.1.-) (15-oxoprostaglandin 13-reductase) (EC 1.3.1.48) (NADP-dependent leukotriene B4 12-hydroxydehydrogenase) (EC 1.3.1.74)	-0.0413584	2242.95	2039.2	769	485	36.056	36.087	35.87	8423
CL1026Contig6	Q8UW77_XENLA	MARE1_HUMAN	Microtubule-associated protein RP/EB family member 1 (APC-binding protein EB1) (End-binding protein 1) (EB1)	-0.338198	2237.02	1026.77	665	436	32.857	17.758	29.999	283
CL6551Contig2	A9JS79_XENLA	PSB5_HUMAN	Proteasome subunit beta type-5 (EC 3.4.25.1) (Macropain epsilon chain) (Multicatalytic endopeptidase complex epsilon chain) (Proteasome chain 6) (Proteasome epsilon chain) (Proteasome subunit MB1) (Proteasome subunit X)	0.0890434	2231.74	2739.6	395	607	29.278	27.887	28.48	7185
CL2555Contig1	Q7ZY66_XENLA	GDIB_HUMAN	Rab GDP dissociation inhibitor beta (Rab GDI beta) (Guanosine diphosphate dissociation inhibitor 2) (GDI-2)	-1.7689	2224.7	37.8763	1940	61	56.52	50.571	50.663	3662
CL13096Contig1	Q6P7J6_XENLA	GLRX1_HUMAN	Glutaredoxin-1 (Thioltransferase-1) (TTase-1)	-0.868289	2211.24	299.466	147	62	11.929	11.929	11.776	1251
CL2204Contig2	WDR1A_XENLA	WDR1_HUMAN	WD repeat-containing protein 1 (Actin-interacting protein 1) (AIP1) (NORI-1)	-0.347029	2202.6	990.619	1757	660	66.163	66.163	66.194	3199
CL5426Contig2	Q7ZYL1_XENLA	PSB1_HUMAN	Proteasome subunit beta type-1 (EC 3.4.25.1) (Macropain subunit C5) (Multicatalytic endopeptidase complex subunit C5) (Proteasome component C5) (Proteasome gamma chain)	0.0605493	2183.66	2510.35	207	460	26.635	26.635	26.489	6435
CL589Contig1	RS21_XENLA	RS21_HUMAN	40S ribosomal protein S21	-1.59176	2147.98	54.9886	553	53	9.1984	9.214	9.111	6764
CL1582Contig6	Q7ZY48_XENLA	RL13A_HUMAN	60S ribosomal protein L13a (23 kDa highly basic protein)	-0.945827	2125.12	240.744	481	63	26.562	26.435	23.577	1932
CL4248Contig2	Q8AVD2_XENLA	PSA3_HUMAN	Proteasome subunit alpha type-3 (EC 3.4.25.1) (Macropain subunit C8) (Multicatalytic endopeptidase complex subunit C8) (Proteasome component C8)	-0.0292131	2058.82	1924.89	432	444	28.364	28.364	28.433	5487
CL11502Contig1	Q6DJI3_XENLA	HBA_HUMAN	Hemoglobin subunit alpha (Alpha-globin) (Hemoglobin alpha chain)	-1.46987	2057.35	69.7323	331	48	16.97	132.396	15.258	739
zeinaSSns_comp370214_c0_seq1	Q6AZF2_XENLA	FKB1A_HUMAN	Peptidyl-prolyl cis-trans isomerase FKBP1A (PPIase FKBP1A) (EC 5.2.1.8) (12 kDa FK506-binding protein) (12 kDa FKBP) (FKBP-12) (Calstabin-1) (FK506-binding protein 1A) (FKBP-1A) (Immunophilin FKBP12) (Rotamase)	-1.15797	2039.98	141.794	52	41	11.924	11.869	11.951	10872
CL1Contig271	Q7ZY99_XENLA	ANXA5_HUMAN	Annexin A5 (Anchorin CII) (Annexin V) (Annexin-5) (Calphobindin I) (CBP-I) (Endonexin II) (Lipocortin V) (Placental anticoagulant protein 4) (PP4) (Placental anticoagulant protein I) (PAP-I) (Thromboplastin inhibitor) (Vascular anticoagulant-alpha) (VAC-alpha)	-0.0876155	2035.16	1663.34	732	467	42.236	39.322	35.937	2792
zeinaSSns_comp370341_c1_seq3	Q6GQ64_XENLA	THIO_HUMAN	Thioredoxin (Trx) (ATL-derived factor) (ADF) (Surface-associated sulphydryl protein) (SASP)	-1.0736	2025.37	170.963	251	63	11.78	11.663	11.737	10873
CL4416Contig1	Q5M999_XENLA	PSB3_HUMAN	Proteasome subunit beta type-3 (EC 3.4.25.1) (Proteasome chain 13) (Proteasome component C10-II) (Proteasome theta chain)	0.0327358	2016.94	2174.84	594	392	23.03	23.03	22.949	5623
CL6377Contig1	MTNA_XENLA	MTNA_HUMAN	Methylthioribose-1-phosphate isomerase (M1Pi) (MTR-1-P isomerase) (EC 5.3.1.23) (Mediator of RhoA-dependent invasion) (S-methyl-5-thioribose-1-phosphate isomerase) (Translation initiation factor eIF-2B subunit alpha/beta/delta-like protein)	-0.118759	2015.68	1533.42	423	479	38.139	38.14	39.15	7069
CL10801Contig1	A5D8M8_XENLA	NQO1_HUMAN	NAD(P)H dehydrogenase [quinone] 1 (EC 1.6.5.2) (Azoreductase) (DT-diaphorase) (DTD) (Menadione reductase) (NAD(P)H:quinone oxidoreductase 1) (Phylloquinone reductase) (Quinone reductase 1) (QR1)	-0.335053	1993.19	921.501	397	233	31.068	140.519	30.868	484
CL3725Contig3	Q6NRW7_XENLA	ICLN_HUMAN	Methylosome subunit pICln (Chloride channel, nucleotide sensitive 1A) (Chloride conductance regulatory protein ICln) (I(Cln)) (Chloride ion current inducer protein) (ClCI) (Reticulocyte pICln)	-0.180273	1987.48	1312.29	256	173	26.142	26.142	26.215	4954
CL5428Contig3	Q6GQ40_XENLA	PSB2_HUMAN	Proteasome subunit beta type-2 (EC 3.4.25.1) (Macropain subunit C7-I) (Multicatalytic endopeptidase complex subunit C7-I) (Proteasome component C7-I)	-0.0594385	1972.46	1720.16	254	421	22.609	22.609	22.836	6437
dsrrswapns_comp204418_c0_seq3	Q6GR62_XENLA	SMD1_HUMAN	Small nuclear ribonucleoprotein Sm D1 (Sm-D1) (Sm-D autoantigen) (snRNP core protein D1)	0.0747494	1969.99	2339.99	169	182	13.253	13.254	13.282	9107
CL6048Contig2	Q3KPN6_XENLA	PSA4_HUMAN	Proteasome subunit alpha type-4 (EC 3.4.25.1) (Macropain subunit C9) (Multicatalytic endopeptidase complex subunit C9) (Proteasome component C9) (Proteasome subunit L)	-0.0515463	1959.74	1740.41	380	377	29.513	29.455	29.484	6870
CL1415Contig2	TCTP_XENLA	TCTP_HUMAN	Translationally-controlled tumor protein (TCTP) (Fortilin) (Histamine-releasing factor) (HRF) (p23)	-1.08043	1945.29	161.642	271	92	19.526	19.526	19.595	1547
CL54Contig1	GAMTA_XENLA	GAMT_HUMAN	Guanidinoacetate N-methyltransferase (EC 2.1.1.2)	-0.0720216	1930.52	1635.51	289	260	26.661	26.661	26.318	6478
CL3748Contig2	Q6GR06_XENLA	CBR1_HUMAN	Carbonyl reductase [NADPH] 1 (EC 1.1.1.184) (15-hydroxyprostaglandin dehydrogenase [NADP(+)]) (EC 1.1.1.197) (NADPH-dependent carbonyl reductase 1) (Prostaglandin 9-ketoreductase) (Prostaglandin-E(2) 9-reductase) (EC 1.1.1.189)	-0.197694	1916.02	1215.37	381	489	30.198	30.199	30.375	4970
dsrrswapns_comp207672_c0_seq1	B1WBD3_XENLA	SYAC_HUMAN	Alanine--tRNA ligase, cytoplasmic (EC 6.1.1.7) (Alanyl-tRNA synthetase) (AlaRS) (Renal carcinoma antigen NY-REN-42)	-2.4953	1882.3	6.01718	1462	23	107.52	107.518	106.81	9160
CL1631Contig2	Q8QFW7_XENLA	RL34_HUMAN	60S ribosomal protein L34	-0.748298	1876.72	335.043	67	58	13.292	13.292	13.293	2002
CL1890Contig5	Q7SZ11_XENLA	ANXA1_HUMAN	Annexin A1 (Annexin I) (Annexin-1) (Calpactin II) (Calpactin-2) (Chromobindin-9) (Lipocortin I) (Phospholipase A2 inhibitory protein) (p35)	-0.134038	1852.34	1360.45	367	439	38.174	38.175	38.714	2451
CL11346Contig1	Q6GQ58_XENLA	ANXA3_HUMAN	Annexin A3 (35-alpha calcimedin) (Annexin III) (Annexin-3) (Inositol 1,2-cyclic phosphate 2-phosphohydrolase) (Lipocortin III) (Placental anticoagulant protein III) (PAP-III)	-0.141951	1840.83	1327.58	598	442	35.782	51.224	36.375	671
CL2691Contig4	Q6NTL0_XENLA	RPIA_HUMAN	Ribose-5-phosphate isomerase (EC 5.3.1.6) (Phosphoriboisomerase)	-0.168922	1836.49	1244.7	477	434	27.182	25.679	33.269	3862
CL4112Contig4	Q6DKL8_XENLA	MYL6_HUMAN	Myosin light polypeptide 6 (17 kDa myosin light chain) (LC17) (Myosin light chain 3) (MLC-3) (Myosin light chain alkali 3) (Myosin light chain A3) (Smooth muscle and nonmuscle myosin light chain alkali 6)	-1.6048	1833.88	45.5588	168	17	17.53	16.975	16.93	5373
CL4774Contig1	Q6GPT8_XENLA	GMDS_HUMAN	GDP-mannose 4,6 dehydratase (EC 4.2.1.47) (GDP-D-mannose dehydratase) (GMD)	-0.246709	1829.3	1036.51	919	348	41.607	41.593	41.95	5919
TC439103	CIRBB_XENLA	CIRBP_HUMAN	Cold-inducible RNA-binding protein (A18 hnRNP) (Glycine-rich RNA-binding protein CIRP)	0.217047	1778.49	2931.56	503	578	17.855	17.855	18.648	10574
dsrrswapns_comp203245_c0_seq1	Q0V9A7_XENTR	THAP4_HUMAN	THAP domain-containing protein 4	-0.4177	1760.08	672.717	94	83	18.766		62.89	6910
CL932Contig6	Q7SZ88_XENLA	UBE2N_HUMAN	Ubiquitin-conjugating enzyme E2 N (EC 6.3.2.19) (Bendless-like ubiquitin-conjugating enzyme) (Ubc13) (UbcH13) (Ubiquitin carrier protein N) (Ubiquitin-protein ligase N)	-0.072781	1743.41	1474.41	148	151	17.108	17.107	17.138	8549
CL4725Contig2	Q6IND2_XENLA	PRDX1_HUMAN	Peroxiredoxin-1 (EC 1.11.1.15) (Natural killer cell-enhancing factor A) (NKEF-A) (Proliferation-associated gene protein) (PAG) (Thioredoxin peroxidase 2) (Thioredoxin-dependent peroxide reductase 2)	-0.133566	1719.35	1264.15	225	262	27.477	22.3	22.11	5877
CL3430Contig1	Q5XGP0_XENLA	PSA1_HUMAN	Proteasome subunit alpha type-1 (EC 3.4.25.1) (30 kDa prosomal protein) (PROS-30) (Macropain subunit C2) (Multicatalytic endopeptidase complex subunit C2) (Proteasome component C2) (Proteasome nu chain)	-0.0786421	1708.28	1425.33	325	228	32.022	29.317	29.556	4622
CL1365Contig1	Q6DE60_XENLA	CAP1_HUMAN	Adenylyl cyclase-associated protein 1 (CAP 1)	-1.85911	1704.83	23.5816	625	41	51.378	51.379	51.901	1414
CL1873Contig3	Q4QR35_XENLA	UB2L3_HUMAN	Ubiquitin-conjugating enzyme E2 L3 (EC 6.3.2.19) (L-UBC) (UbcH7) (Ubiquitin carrier protein L3) (Ubiquitin-conjugating enzyme E2-F1) (Ubiquitin-protein ligase L3)	-0.0495525	1699.08	1515.87	120	201	18.217	17.846	17.862	2418
CL5376Contig2	Q6GQA7_XENLA	SYDC_HUMAN	Aspartate--tRNA ligase, cytoplasmic (EC 6.1.1.12) (Aspartyl-tRNA synthetase) (AspRS) (Cell proliferation-inducing gene 40 protein)	-1.07136	1689.6	143.358	1689	201	60.245	60.245	57.136	6390
CL7048Contig1	Q640C3_XENLA	UMPS_HUMAN	Uridine 5'-monophosphate synthase (UMP synthase) [Includes: Orotate phosphoribosyltransferase (OPRT) (OPRTase) (EC 2.4.2.10); Orotidine 5'-phosphate decarboxylase (ODC) (EC 4.1.1.23) (OMPdecase)]	-0.793628	1663.8	267.592	623	153	51.779	51.779	52.222	7473
CL10567Contig1	Q498I6_XENLA	HUTU_HUMAN	Urocanate hydratase (Urocanase) (EC 4.2.1.49) (Imidazolonepropionate hydrolase)	-2.43124	1656.97	6.13861	1288	19	74.755	14.783	74.831	396
CL3294Contig2	Q68F32_XENLA	GDIR1_HUMAN	Rho GDP-dissociation inhibitor 1 (Rho GDI 1) (Rho-GDI alpha)	-1.20642	1645.38	102.293	370	79	22.856	22.856	23.207	4477
CL593Contig1	Q7ZXH6_XENLA	1433T_HUMAN	14-3-3 protein theta (14-3-3 protein T-cell) (14-3-3 protein tau) (Protein HS1)	-0.0401639	1627	1483.28	360	328	27.752	27.674	27.764	6796
CL1920Contig3	Q7ZTJ4_XENLA	VATB2_HUMAN	V-type proton ATPase subunit B, brain isoform (V-ATPase subunit B 2) (Endomembrane proton pump 58 kDa subunit) (HO57) (Vacuolar proton pump subunit B 2)	-1.81353	1616.12	24.8281	974	57	56.447	56.447	56.501	2514
CL47Contig4	O93522_XENLA	MYH9_HUMAN	Myosin-9 (Cellular myosin heavy chain, type A) (Myosin heavy chain 9) (Myosin heavy chain, non-muscle IIa) (Non-muscle myosin heavy chain A) (NMMHC-A) (Non-muscle myosin heavy chain IIa) (NMMHC II-a) (NMMHC-IIA)	-2.59619	1615.62	4.09406	3174	27	226.81	226.81	226.532	5942
CL4166Contig1	Q7ZWU1_XENLA	STIP1_HUMAN	Stress-induced-phosphoprotein 1 (STI1) (Hsc70/Hsp90-organizing protein) (Hop) (Renal carcinoma antigen NY-REN-11) (Transformation-sensitive protein IEF SSP 3521)	-0.772475	1608.31	271.577	1247	371	62.106	62.107	62.639	5427
TC446485	Q66KU5_XENLA	RL36A_HUMAN	60S ribosomal protein L36a (60S ribosomal protein L44) (Cell growth-inhibiting gene 15 protein) (Cell migration-inducing gene 6 protein)	-1.20877	1548.44	95.748	175	27	12.486	12.461	12.441	10528
CL7997Contig2	Q8AVC0_XENLA	GLYC_HUMAN	Serine hydroxymethyltransferase, cytosolic (SHMT) (EC 2.1.2.1) (Glycine hydroxymethyltransferase) (Serine methylase)	-1.01233	1543.64	150.044	791	194	53.751	53.751	53.083	7941
CL2478Contig1	Q7SZ08_XENLA	VATE1_HUMAN	V-type proton ATPase subunit E 1 (V-ATPase subunit E 1) (V-ATPase 31 kDa subunit) (p31) (Vacuolar proton pump subunit E 1)	-1.95602	1543.28	17.0775	343	21	25.899	25.903	26.145	3539
CL1908Contig2	PSD11_XENTR	PSD11_HUMAN	26S proteasome non-ATPase regulatory subunit 11 (26S proteasome regulatory subunit RPN6) (26S proteasome regulatory subunit S9) (26S proteasome regulatory subunit p44.5)	0.0986164	1541.09	1933.94	893	1159	47.356	51.336	47.464	2489
CL4343Contig1	Q6DE98_XENLA	GLYG_HUMAN	Glycogenin-1 (GN-1) (GN1) (EC 2.4.1.186)	-1.42057	1539.96	58.4711	426	73	37.384	37.384	39.384	5577
CL2126Contig2	Q6AZJ6_XENLA	FSCN1_HUMAN	Fascin (55 kDa actin-bundling protein) (Singed-like protein) (p55)	-1.23793	1533.05	88.6396	813	139	55.121	55.151	54.53	3092
CL11054Contig1	Q3B8M1_XENLA	FKBP3_HUMAN	Peptidyl-prolyl cis-trans isomerase FKBP3 (PPIase FKBP3) (EC 5.2.1.8) (25 kDa FK506-binding protein) (25 kDa FKBP) (FKBP-25) (FK506-binding protein 3) (FKBP-3) (Immunophilin FKBP25) (Rapamycin-selective 25 kDa immunophilin) (Rotamase)	-1.14732	1530.38	109.013	399	89	25.08	102.953	25.177	566
CL6521Contig1	Q5XGK2_XENLA	BTF3_HUMAN	Transcription factor BTF3 (Nascent polypeptide-associated complex subunit beta) (NAC-beta) (RNA polymerase B transcription factor 3)	-1.44497	1519.65	54.5475	313	38	23.736	17.718	22.168	7165
CL3301Contig1	Q6GN90_XENLA	BOLA2_HUMAN	BolA-like protein 2	-0.861262	1495.51	205.839	112	36	10.168	10.169	10.117	4492
CL84Contig6	143BB_XENLA	1433B_HUMAN	14-3-3 protein beta/alpha (Protein 1054) (Protein kinase C inhibitor protein 1) (KCIP-1) [Cleaved into: 14-3-3 protein beta/alpha, N-terminally processed]	0.00692522	1495.1	1519.13	260	251	27.759	27.759	28.082	8166
CL2132Contig1	Q7SYS3_XENLA	PRS4_HUMAN	26S protease regulatory subunit 4 (P26s4) (26S proteasome AAA-ATPase subunit RPT2) (Proteasome 26S subunit ATPase 1)	0.0791634	1472.53	1766.97	487	820	49.126	49.153	49.185	3101
CL3868Contig2	Q6P699_XENLA	RLA1_HUMAN	60S acidic ribosomal protein P1	-1.58714	1466.67	37.9487	91	19	15.264	11.444	11.514	5080
TC424750	Q6PA45_XENLA	GNPI1_HUMAN	Glucosamine-6-phosphate isomerase 1 (EC 3.5.99.6) (Glucosamine-6-phosphate deaminase 1) (GNPDA 1) (GlcN6P deaminase 1) (Oscillin)	-0.229714	1433.17	844.47	303	432	32.421	32.744	32.669	10454
CL5541Contig1	Q7ZTR7_XENLA	PRS7_HUMAN	26S protease regulatory subunit 7 (26S proteasome AAA-ATPase subunit RPT1) (Proteasome 26S subunit ATPase 2) (Protein MSS1)	0.136187	1427.8	1953.69	677	1137	48.649	49.845	48.634	6522
CL1Contig1497	CALM_XENLA	CALM_HUMAN	Calmodulin (CaM)	-0.341753	1393.79	634.517	184	92	16.837	16.838	16.838	2726
CL6599Contig2	Q5HZQ7_XENLA	SMD2_HUMAN	Small nuclear ribonucleoprotein Sm D2 (Sm-D2) (snRNP core protein D2)	-0.0594928	1378.22	1201.78	106	217	13.541	13.541	13.527	7209
CL3Contig43	ACTC_XENLA	ACTC_HUMAN	Actin, alpha cardiac muscle 1 (Alpha-cardiac actin)	-0.287776	1358.94	700.528	221	214	42.015	42.016	42.019	5251
CL907Contig1	Q4KLX0_XENLA	VATA_HUMAN	V-type proton ATPase catalytic subunit A (V-ATPase subunit A) (EC 3.6.3.14) (V-ATPase 69 kDa subunit) (Vacuolar ATPase isoform VA68) (Vacuolar proton pump subunit alpha)	-1.58322	1357.34	35.4376	1268	118	68.524	68.524	68.304	8429
CL492Contig5	Q7ZWL9_XENLA	PRS6A_HUMAN	26S protease regulatory subunit 6A (26S proteasome AAA-ATPase subunit RPT5) (Proteasome 26S subunit ATPase 3) (Proteasome subunit P50) (Tat-binding protein 1) (TBP-1)	0.118739	1344.44	1767.18	508	627	47.37	47.342	49.204	6033
CL6920Contig1	Q7ZXX4_XENLA	AL9A1_HUMAN	4-trimethylaminobutyraldehyde dehydrogenase (TMABADH) (EC 1.2.1.47) (Aldehyde dehydrogenase E3 isozyme) (Aldehyde dehydrogenase family 9 member A1) (EC 1.2.1.3) (Gamma-aminobutyraldehyde dehydrogenase) (EC 1.2.1.19) (R-aminobutyraldehyde dehydrogenase)	-0.275297	1343.52	712.766	355	338	56.162	56.163	53.802	7397
CL749Contig1	BT3L4_XENLA	BT3L4_HUMAN	Transcription factor BTF3 homolog 4 (Basic transcription factor 3-like 4)	-1.57406	1340.3	35.7391	235	22	17.275	17.276	17.271	7682
CL2572Contig3	A4IFW8_XENLA	PSA_HUMAN	Puromycin-sensitive aminopeptidase (PSA) (EC 3.4.11.14) (Cytosol alanyl aminopeptidase) (AAP-S)	-0.234749	1336.81	778.612	1585	969	103.9	102.631	103.276	3700
CL5362Contig1	Q7ZY49_XENLA	SYSC_HUMAN	Serine--tRNA ligase, cytoplasmic (EC 6.1.1.11) (Seryl-tRNA synthetase) (SerRS) (Seryl-tRNA(Ser/Sec) synthetase)	-2.70854	1334.01	2.60984	869	10	58.318	58.347	58.777	6381
CL9256Contig1	Q7ZY16_XENLA	PUR8_HUMAN	Adenylosuccinate lyase (ASL) (EC 4.3.2.2) (Adenylosuccinase) (ASase)	-0.0294453	1322.59	1235.89	999	521	57.146	57.161	54.889	8510
zeinaSSns_comp385148_c0_seq1	Q6GQB7_XENLA	PRS8_HUMAN	26S protease regulatory subunit 8 (26S proteasome AAA-ATPase subunit RPT6) (Proteasome 26S subunit ATPase 5) (Proteasome subunit p45) (Thyroid hormone receptor-interacting protein 1) (TRIP1) (p45/SUG)	0.135041	1318.41	1799.26	709	1218	46.536	46.523	45.626	3914
dsrrswapns_comp214230_c2_seq1	Q6PAD3_XENLA	PRS6B_HUMAN	26S protease regulatory subunit 6B (26S proteasome AAA-ATPase subunit RPT3) (MB67-interacting protein) (MIP224) (Proteasome 26S subunit ATPase 4) (Tat-binding protein 7) (TBP-7)	0.140603	1303.57	1801.92	434	680	47.379	47.391	47.366	9520
zeinaSSns_comp383856_c0_seq1	Q6GQ93_XENLA	RUXE_HUMAN	Small nuclear ribonucleoprotein E (snRNP-E) (Sm protein E) (Sm-E) (SmE)	-0.198305	1286.81	815.096	132	122	10.859	10.916	10.804	4694
CL10849Contig1	Q90X16_XENLA	ANXA4_HUMAN	Annexin A4 (35-beta calcimedin) (Annexin IV) (Annexin-4) (Carbohydrate-binding protein p33/p41) (Chromobindin-4) (Endonexin I) (Lipocortin IV) (P32.5) (PP4-X) (Placental anticoagulant protein II) (PAP-II) (Protein II)	-0.0502315	1279.76	1139.98	681	610	35.801	221.508	35.883	501
CL5018Contig2	Q642Q6_XENLA	ESTD_HUMAN	S-formylglutathione hydrolase (FGH) (EC 3.1.2.12) (Esterase D) (Methylumbelliferyl-acetate deacetylase) (EC 3.1.1.56)	0.00572941	1277.53	1294.5	356	256	31.555	31.542	31.463	6120
zeinaSSns_comp258400_c0_seq1	Q66L25_XENLA	HBE_HUMAN	Hemoglobin subunit epsilon (Epsilon-globin) (Hemoglobin epsilon chain)	0.0199534	1275.62	1335.6	41	44	6.4723	10.423	16.203	9174
CL1100Contig3	Q7ZTP3_XENLA	PSMD4_HUMAN	26S proteasome non-ATPase regulatory subunit 4 (26S proteasome regulatory subunit RPN10) (26S proteasome regulatory subunit S5A) (Antisecretory factor 1) (AF) (ASF) (Multiubiquitin chain-binding protein)	-0.00967316	1262.53	1234.72	361	413	41.608	125.412	40.737	554
CL10967Contig1	Q4V7H4_XENLA		XEN: Uncharacterized protein	-0.588093	1247.37	322.034	166	62	30.266	78.088		538
CL17837Contig1	F6ZQF8_XENTR	PHP14_HUMAN	14 kDa phosphohistidine phosphatase (EC 3.1.3.-) (Phosphohistidine phosphatase 1) (Protein janus-A homolog)	-0.290082	1230.84	631.132	205	36	13.13	13.765	13.833	2246
CL814Contig4	Q6GNA3_XENLA	2AAA_HUMAN	Serine/threonine-protein phosphatase 2A 65 kDa regulatory subunit A alpha isoform (Medium tumor antigen-associated 61 kDa protein) (PP2A subunit A isoform PR65-alpha) (PP2A subunit A isoform R1-alpha)	-0.822831	1230.24	184.995	549	316	66.312	65.389	65.309	8012
CL8253Contig1	A1L3N1_XENLA	SERA_HUMAN	D-3-phosphoglycerate dehydrogenase (3-PGDH) (EC 1.1.1.95)	-0.545302	1225.98	349.285	250	157	53.858	53.859	56.651	8055
CL691Contig4	IF23A_XENLA	IF2B3_HUMAN	Insulin-like growth factor 2 mRNA-binding protein 3 (IGF2 mRNA-binding protein 3) (IMP-3) (IGF-II mRNA-binding protein 3) (KH domain-containing protein overexpressed in cancer) (hKOC) (VICKZ family member 3)	-1.77554	1225.68	20.5511	859	75	65.514	65.643	63.705	7396
CL541Contig2	EF1A1_XENLA	EF1A2_HUMAN	Elongation factor 1-alpha 2 (EF-1-alpha-2) (Eukaryotic elongation factor 1 A-2) (eEF1A-2) (Statin-S1)	-1.27384	1225.32	65.2251	305	54	50.808	50.678	50.47	6425
TC419902	Q7ZXC0_XENLA	TXND9_HUMAN	Thioredoxin domain-containing protein 9 (ATP-binding protein associated with cell differentiation) (Protein 1-4)	-0.898905	1209.3	152.626	117	85	29.87	30.63	26.534	10426
CL4803Contig1	Q66IY6_XENLA	PSMD7_HUMAN	26S proteasome non-ATPase regulatory subunit 7 (26S proteasome regulatory subunit RPN8) (26S proteasome regulatory subunit S12) (Mov34 protein homolog) (Proteasome subunit p40)	0.169348	1207.85	1783.86	200	307	36.605	36.606	37.025	5950
CL11770Contig1	Q6NTS6_XENLA	SH3L3_HUMAN	SH3 domain-binding glutamic acid-rich-like protein 3 (SH3 domain-binding protein 1) (SH3BP-1)	-0.414872	1203.5	462.991	45	26	10.692	129.616	10.438	832
CL1Contig906	Q8AVF6_XENLA	ARF1_HUMAN	ADP-ribosylation factor 1	-0.826719	1203.48	179.357	297	121	20.624	20.639	20.697	2743
CL7800Contig1	Q6DJQ0_XENLA	RL26L_HUMAN	60S ribosomal protein L26-like 1	-0.467916	1193.13	406.231	33	19	20.752	17.19	17.256	7844
CL13934Contig1	BDH2_XENLA	BDH2_HUMAN	3-hydroxybutyrate dehydrogenase type 2 (EC 1.1.1.-) (EC 1.1.1.30) (Dehydrogenase/reductase SDR family member 6) (Oxidoreductase UCPA) (R-beta-hydroxybutyrate dehydrogenase) (Short chain dehydrogenase/reductase family 15C member 1)	-0.0269576	1192.14	1120.39	222	249	29.289	26.765	26.724	1488
CL3453Contig2	Q6PAB5_XENLA	AK1BA_HUMAN	Aldo-keto reductase family 1 member B10 (EC 1.1.1.-) (ARL-1) (Aldose reductase-like) (Aldose reductase-related protein) (ARP) (hARP) (Small intestine reductase) (SI reductase)	-0.153918	1191.65	836.05	294	205	35.885	36.063	36.02	4640
TC422133	Q6DJH7_XENLA	DHSO_HUMAN	Sorbitol dehydrogenase (EC 1.1.1.14) (L-iditol 2-dehydrogenase)	-2.11923	1189.89	9.04219	330	11	38.746	38.746	38.325	10438
CL569Contig8	Q4QR32_XENLA	RS29_HUMAN	40S ribosomal protein S29	-2.00244	1189.51	11.8284	199	2	6.6647	6.663	6.677	6614
CL2720Contig3	A0AUT2_XENLA	UBP5_HUMAN	Ubiquitin carboxyl-terminal hydrolase 5 (EC 3.4.19.12) (Deubiquitinating enzyme 5) (Isopeptidase T) (Ubiquitin thioesterase 5) (Ubiquitin-specific-processing protease 5)	-0.0184916	1186.52	1137.06	1083	532	92.972	92.973	95.786	3903
TC434081	Q6NRP7_XENLA	SPEE_HUMAN	Spermidine synthase (SPDSY) (EC 2.5.1.16) (Putrescine aminopropyltransferase)	-0.123836	1185.38	891.292	386	184	32.851	32.852	33.825	9060
CL4759Contig1	Q66IX2_XENLA	PSD13_HUMAN	26S proteasome non-ATPase regulatory subunit 13 (26S proteasome regulatory subunit RPN9) (26S proteasome regulatory subunit S11) (26S proteasome regulatory subunit p40.5)	0.0995417	1184.27	1489.34	570	510	43.062	43.062	42.945	5900
CL1206Contig3	DDX6_XENLA	DDX6_HUMAN	Probable ATP-dependent RNA helicase DDX6 (EC 3.6.4.13) (ATP-dependent RNA helicase p54) (DEAD box protein 6) (Oncogene RCK)	-2.27086	1177.6	6.31155	962	18	54.167	151.429	54.417	951
CL3721Contig3	Q6NTP6_XENLA	PSMD2_HUMAN	26S proteasome non-ATPase regulatory subunit 2 (26S proteasome regulatory subunit RPN1) (26S proteasome regulatory subunit S2) (26S proteasome subunit p97) (Protein 55.11) (Tumor necrosis factor type 1 receptor-associated protein 2)	-0.00151231	1174.17	1170.09	1818	1601	99.568	99.321	100.2	4949
CL6932Contig2	Q6DDW1_XENLA	TXNL1_HUMAN	Thioredoxin-like protein 1 (32 kDa thioredoxin-related protein)	-0.244969	1165.41	662.993	303	310	32.094	32.094	32.251	7404
CL5627Contig1	Q5XGR5_XENLA	GLRX3_HUMAN	Glutaredoxin-3 (PKC-interacting cousin of thioredoxin) (PICOT) (PKC-theta-interacting protein) (PKCq-interacting protein) (Thioredoxin-like protein 2)	0.0201697	1164.21	1219.55	412	263	40.309	37.457	37.432	6567
CL518Contig2	UB2D2_XENLA	UB2D2_HUMAN	Ubiquitin-conjugating enzyme E2 D2 (EC 6.3.2.19) (Ubiquitin carrier protein D2) (Ubiquitin-conjugating enzyme E2(17)KB 2) (Ubiquitin-conjugating enzyme E2-17 kDa 2) (Ubiquitin-protein ligase D2) (p53-regulated ubiquitin-conjugating enzyme 1)	-0.10446	1154.67	907.814	80	66	17.004	16.735	16.735	6248
CL678Contig4	Q801S7_XENLA	UBA1_HUMAN	Ubiquitin-like modifier-activating enzyme 1 (Protein A1S9) (Ubiquitin-activating enzyme E1)	0.465008	1150.99	3358	1039	3959	117.98	117.994	117.849	7319
CL51Contig3	Q6P7H2_XENLA	CPNE1_HUMAN	Copine-1 (Copine I)	-0.596588	1142.04	289.129	852	186	59.084	59.084	59.059	6259
CL12811Contig1	Q3KPS0_XENLA	TXD17_HUMAN	Thioredoxin domain-containing protein 17 (14 kDa thioredoxin-related protein) (TRP14) (Protein 42-9-9) (Thioredoxin-like protein 5)	-0.315291	1131.29	547.371	171	125	14.176	14.176	13.941	1166
CL3375Contig4	I7JI34_XENLA	HN1_HUMAN	Hematological and neurological expressed 1 protein (Androgen-regulated protein 2) [Cleaved into: Hematological and neurological expressed 1 protein, N-terminally processed]	-0.314082	1129.29	547.929	119	62	14.794	14.731	16.015	4560
CL6725Contig1	PRKAA_XENLA	PRKRA_HUMAN	Interferon-inducible double-stranded RNA-dependent protein kinase activator A (PKR-associated protein X) (PKR-associating protein X) (Protein activator of the interferon-induced protein kinase) (Protein kinase, interferon-inducible double-stranded RNA-dependent activator)	-1.71138	1128.76	21.9395	114	40	34.07	34.07	34.404	7283
CL4174Contig2	Q2VPH9_XENLA	ANM5_HUMAN	Protein arginine N-methyltransferase 5 (EC 2.1.1.-) (72 kDa ICln-binding protein) (Histone-arginine N-methyltransferase PRMT5) (EC 2.1.1.125) (Jak-binding protein 1) (Shk1 kinase-binding protein 1 homolog) (SKB1 homolog) (SKB1Hs) [Cleaved into: Protein arginine N-methyltransferase 5, N-terminally processed]	-1.72192	1122.07	21.2864	1303	51	72.874	72.146	72.684	5436
CL2791Contig3	Q4QR39_XENLA	PRS10_HUMAN	26S protease regulatory subunit 10B (26S proteasome AAA-ATPase subunit RPT4) (Proteasome 26S subunit ATPase 6) (Proteasome subunit p42)	0.0648499	1112.19	1291.3	560	569	44.643	44.148	44.173	3970
dsrrswapns_comp213483_c2_seq6	MP2K1_XENLA	MP2K1_HUMAN	Dual specificity mitogen-activated protein kinase kinase 1 (MAP kinase kinase 1) (MAPKK 1) (MKK1) (EC 2.7.12.2) (ERK activator kinase 1) (MAPK/ERK kinase 1) (MEK 1)	-1.09472	1111.05	89.3345	453	83	43.742	43.742	43.439	9455
dsrrswapns_comp186956_c0_seq1	Q28BN1_XENTR	ATOX1_HUMAN	Copper transport protein ATOX1 (Metal transport protein ATX1)	-1.68251	1098.45	22.8179	30	4	7.6508		7.402	9034
CL32Contig8	Q32N37_XENLA	FCL_HUMAN	GDP-L-fucose synthase (EC 1.1.1.271) (GDP-4-keto-6-deoxy-D-mannose-3,5-epimerase-4-reductase) (Protein FX) (Red cell NADP(H)-binding protein) (Short-chain dehydrogenase/reductase family 4E member 1)	-0.175669	1096.46	731.684	379	260	37.591	37.79	35.893	4488
CL8846Contig1	Q7T0M9_XENLA	PSB4_HUMAN	Proteasome subunit beta type-4 (EC 3.4.25.1) (26 kDa prosomal protein) (HsBPROS26) (PROS-26) (Macropain beta chain) (Multicatalytic endopeptidase complex beta chain) (Proteasome beta chain) (Proteasome chain 3) (HsN3)	-0.0258848	1093.59	1030.31	117	225	27.492	27.361	29.204	8319
CL10656Contig1	DOPDB_XENLA	DOPD_HUMAN	D-dopachrome decarboxylase (EC 4.1.1.84) (D-dopachrome tautomerase) (Phenylpyruvate tautomerase II)	-0.514138	1065.68	326.205	199	37	13.845	100.564	12.712	425
dsrrswapns_comp211294_c0_seq1	Q7ZY45_XENLA	TPM4_HUMAN	Tropomyosin alpha-4 chain (TM30p1) (Tropomyosin-4)	-0.845375	1065.1	152.061	344	96	29.04	29.701	28.522	9315
CL8413Contig1	Q7ZWR3_XENLA	PADI2_HUMAN	Protein-arginine deiminase type-2 (EC 3.5.3.15) (PAD-H19) (Peptidylarginine deiminase II) (Protein-arginine deiminase type II)	-0.257209	1064.24	588.612	608	504	74.096	74.097	75.564	8133
CL10252Contig1	HUTI_XENLA	HUTI_HUMAN	Probable imidazolonepropionase (EC 3.5.2.7) (Amidohydrolase domain-containing protein 1)	-0.0662877	1057.5	907.808	552	499	47.828	311.634	46.743	274
zeinaSSns_comp354368_c0_seq1	B4_XENLA	H1FOO_HUMAN	Histone H1oo (Oocyte-specific histone H1) (Oocyte-specific linker histone H1) (osH1)	0.299316	1057.23	2106.13	337	319	27.997	24.761	35.813	586
CL1Contig589	Q66L22_XENLA	HINT1_HUMAN	Histidine triad nucleotide-binding protein 1 (EC 3.-.-.-) (Adenosine 5'-monophosphoramidase) (Protein kinase C inhibitor 1) (Protein kinase C-interacting protein 1) (PKCI-1)	-0.464807	1046.35	358.816	155	65	13.676	13.676	13.802	2844
dsrrswapns_comp200924_c0_seq1	Q9PTV2_XENLA	THOP1_HUMAN	Thimet oligopeptidase (EC 3.4.24.15) (Endopeptidase 24.15) (MP78)	-0.24515	1044.31	593.855	987	676	80.227	78.137	78.84	9078
CL12934Contig1	Q5U4I5_XENLA	DNPEP_HUMAN	Aspartyl aminopeptidase (EC 3.4.11.21)	-0.0406255	1041.45	948.443	426	332	52.851	52.851	52.428	1198
CL8780Contig1	Q58E16_XENLA	GPX1_HUMAN	Glutathione peroxidase 1 (GPx-1) (GSHPx-1) (EC 1.11.1.9) (Cellular glutathione peroxidase)	-0.0551601	1031.73	908.668	173	225	19.621	16.735	22.088	8288
CL1Contig247	IF2A_XENLA	IF2A_HUMAN	Eukaryotic translation initiation factor 2 subunit 1 (Eukaryotic translation initiation factor 2 subunit alpha) (eIF-2-alpha) (eIF-2A) (eIF-2alpha)	-0.799966	1030.91	163.401	357	148	36.102	36.045	36.112	2788
CL5308Contig2	Q68EX4_XENLA	PSB7_HUMAN	Proteasome subunit beta type-7 (EC 3.4.25.1) (Macropain chain Z) (Multicatalytic endopeptidase complex chain Z) (Proteasome subunit Z)	0.0888883	1025.06	1257.87	378	462	29.949	30.066	29.965	6341
dsrrswapns_comp216802_c0_seq1	Q5U5A8_XENLA	ACLY_HUMAN	ATP-citrate synthase (EC 2.3.3.8) (ATP-citrate (pro-S-)-lyase) (ACL) (Citrate cleavage enzyme)	-1.22801	1006.23	59.5228	1777	202	120.86	120.785	120.839	9747
AW765213	Q6IRP6_XENLA	NUDC_HUMAN	Nuclear migration protein nudC (Nuclear distribution protein C homolog)	-0.540457	1004.83	289.492	140	43	13.38	14.375	38.243	13
CL2523Contig2	Q4V874_XENLA	PSMD1_HUMAN	26S proteasome non-ATPase regulatory subunit 1 (26S proteasome regulatory subunit RPN2) (26S proteasome regulatory subunit S1) (26S proteasome subunit p112)	0.057981	1004.32	1147.76	1453	1498	105.41	105.413	105.836	3619
CL6656Contig1	Q4V813_XENLA	ADHX_HUMAN	Alcohol dehydrogenase class-3 (EC 1.1.1.1) (Alcohol dehydrogenase 5) (Alcohol dehydrogenase class chi chain) (Alcohol dehydrogenase class-III) (Glutathione-dependent formaldehyde dehydrogenase) (FALDH) (FDH) (GSH-FDH) (EC 1.1.1.-) (S-(hydroxymethyl)glutathione dehydrogenase) (EC 1.1.1.284)	0.119724	1001.05	1318.8	577	413	40.016	40.016	39.724	7243
CL22336Contig1	Q4FZN6_XENLA	RET2_HUMAN	Retinol-binding protein 2 (Cellular retinol-binding protein II) (CRBP-II)	-0.616469	982.54	237.619	150	98	15.756	14.72	15.707	3240
dsrrswapns_comp213971_c0_seq1	Q7ZY57_XENLA	IF2G_HUMAN	Eukaryotic translation initiation factor 2 subunit 3 (Eukaryotic translation initiation factor 2 subunit gamma X) (eIF-2-gamma X) (eIF-2gX)	-2.23613	970.737	5.63599	604	21	51.297	51.298	51.109	9494
CL24685Contig1	Q6NUD2_XENLA	KTHY_HUMAN	Thymidylate kinase (EC 2.7.4.9) (dTMP kinase)	-0.0997187	969.217	770.375	235	141	24.49	24.047	23.819	3524
CL3008Contig2	Q7ZXQ6_XENLA	LYPA2_HUMAN	Acyl-protein thioesterase 2 (APT-2) (EC 3.1.2.-) (Lysophospholipase II) (LPL-II) (LysoPLA II)	-0.461315	968.034	334.638	277	120	24.946	24.984	24.737	4219
CL14874Contig1	MEP50_XENLA	MEP50_HUMAN	Methylosome protein 50 (MEP-50) (Androgen receptor cofactor p44) (WD repeat-containing protein 77) (p44/Mep50)	-1.53421	965.962	28.2323	261	15	36.052	36.052	36.724	1694
CL1Contig857	Q641G7_XENLA	ARPC4_HUMAN	Actin-related protein 2/3 complex subunit 4 (Arp2/3 complex 20 kDa subunit) (p20-ARC)	-1.75149	965.961	17.1186	33	25	21.125	19.692	19.667	2880
CL2473Contig2	A5PKP3_XENLA	PUR2_HUMAN	Trifunctional purine biosynthetic protein adenosine-3 [Includes: Phosphoribosylamine--glycine ligase (EC 6.3.4.13) (Glycinamide ribonucleotide synthetase) (GARS) (Phosphoribosylglycinamide synthetase); Phosphoribosylformylglycinamidine cyclo-ligase (EC 6.3.3.1) (AIR synthase) (AIRS) (Phosphoribosyl-aminoimidazole synthetase); Phosphoribosylglycinamide formyltransferase (EC 2.1.2.2) (5'-phosphorib…	-1.33531	959.367	44.3276	1498	114	100.58	46.271	107.767	3532
CL4917Contig1	PDC6I_XENLA	PDC6I_HUMAN	Programmed cell death 6-interacting protein (PDCD6-interacting protein) (ALG-2-interacting protein 1) (ALG-2-interacting protein X) (Hp95)	-0.893345	953.785	121.929	1261	281	99.063	96.198	96.023	6023
CL11737Contig1	Q6PA24_XENLA	CAZA1_HUMAN	F-actin-capping protein subunit alpha-1 (CapZ alpha-1)	-0.310747	939.718	459.463	317	112	34.941	49.824	32.923	821
CL5205Contig2	Q6PB25_XENLA	6PGD_HUMAN	6-phosphogluconate dehydrogenase, decarboxylating (EC 1.1.1.44)	-0.113629	938.465	722.419	304	222	58.279	53.567	53.14	6267
dsrrswapns_comp217853_c0_seq5	F6R7N1_XENTR	FLNA_HUMAN	Filamin-A (FLN-A) (Actin-binding protein 280) (ABP-280) (Alpha-filamin) (Endothelial actin-binding protein) (Filamin-1) (Non-muscle filamin)	-2.618	938.409	2.26147	5514	54	283.53	35.295	280.739	9889
CL10267Contig1	Q6PH88_XENLA	ABHEB_HUMAN	Alpha/beta hydrolase domain-containing protein 14B (Abhydrolase domain-containing protein 14B) (EC 3.-.-.-) (CCG1-interacting factor B)	-0.269135	937.791	504.627	79	104	22.77	145.665	22.346	280
CL5540Contig2	Q7ZX92_XENLA	PSDE_HUMAN	26S proteasome non-ATPase regulatory subunit 14 (EC 3.4.19.-) (26S proteasome regulatory subunit RPN11) (26S proteasome-associated PAD1 homolog 1)	0.169722	937.722	1386.1	256	361	34.567	34.567	34.577	6521
CL6100Contig1	Q7ZYT4_XENLA	NSF1C_HUMAN	NSFL1 cofactor p47 (UBX domain-containing protein 2C) (p97 cofactor p47)	0.31228	932.52	1913.98	427	447	40.653	40.653	40.573	6901
CL2440Contig2	Q6GR29_XENLA	RUVB1_HUMAN	RuvB-like 1 (EC 3.6.4.12) (49 kDa TATA box-binding protein-interacting protein) (49 kDa TBP-interacting protein) (54 kDa erythrocyte cytosolic protein) (ECP-54) (INO80 complex subunit H) (Nuclear matrix protein 238) (NMP 238) (Pontin 52) (TIP49a) (TIP60-associated protein 54-alpha) (TAP54-alpha)	0.343288	921.271	2030.84	382	845	50.336	50.389	50.228	3489
CL3028Contig1	Q6DEB6_XENLA	UGPA_HUMAN	UTP--glucose-1-phosphate uridylyltransferase (EC 2.7.7.9) (UDP-glucose pyrophosphorylase) (UDPGP) (UGPase)	-1.36323	920.509	39.8839	511	85	56.403	55.255	56.94	4236
zeinaSSns_comp388378_c3_seq2	Q6GNC1_XENLA	PSMD3_HUMAN	26S proteasome non-ATPase regulatory subunit 3 (26S proteasome regulatory subunit RPN3) (26S proteasome regulatory subunit S3) (Proteasome subunit p58)	0.160647	919.615	1331.23	247	1158	58.244	57.472	60.978	11171
CL21Contig6	Q640H5_XENLA	IDHC_HUMAN	Isocitrate dehydrogenase [NADP] cytoplasmic (IDH) (EC 1.1.1.42) (Cytosolic NADP-isocitrate dehydrogenase) (IDP) (NADP(+)-specific ICDH) (Oxalosuccinate decarboxylase)	-0.163318	917.429	629.875	502	266	46.849	46.849	46.659	3193
CL2198Contig1	Q801P3_XENLA	COPZ1_HUMAN	Coatomer subunit zeta-1 (Zeta-1-coat protein) (Zeta-1 COP)	-0.83516	910.22	133.041	56	38	20.188	21.167	20.198	3184
CL168Contig5	CDV3A_XENLA	CDV3_HUMAN	Protein CDV3 homolog	-1.39194	907.578	36.808	197	16	26.505	26.505	27.335	2088
CL1906Contig1	L14BB_XENLA	LS14B_HUMAN	Protein LSM14 homolog B (Protein FAM61B) (RNA-associated protein 55B) (hRAP55B)	-3	907.003	0.875938	429	3	42.038	41.868	42.071	2485
CL4574Contig1	Q801P7_XENLA	ARP3_HUMAN	Actin-related protein 3 (Actin-like protein 3)	-2.451	904.892	3.20333	341	6	50.451	47.29	47.371	5754
TC437738	Q5U5C7_XENLA	PDCD5_HUMAN	Programmed cell death protein 5 (TF-1 cell apoptosis-related protein 19) (Protein TFAR19)	-0.841273	904.161	130.308	25	59	14.269	14.402	14.285	10565
CL1Contig1495	EIF3L_XENLA	EIF3L_HUMAN	Eukaryotic translation initiation factor 3 subunit L (eIF3l) (Eukaryotic translation initiation factor 3 subunit 6-interacting protein) (Eukaryotic translation initiation factor 3 subunit E-interacting protein)	-2.96589	898.297	0.971692	837	7	66.492	66.523	66.727	2725
CL12048Contig1	Q3KPV0_XENLA	ARK72_HUMAN	Aflatoxin B1 aldehyde reductase member 2 (EC 1.1.1.n11) (AFB1 aldehyde reductase 1) (AFB1-AR 1) (Aldoketoreductase 7) (Succinic semialdehyde reductase) (SSA reductase)	0.067606	895.054	1045.82	297	334	40.956	460.8	39.589	943
zeinaSSns_comp385073_c0_seq1	Q7ZYE1_XENLA	PSMD6_HUMAN	26S proteasome non-ATPase regulatory subunit 6 (26S proteasome regulatory subunit RPN7) (26S proteasome regulatory subunit S10) (Breast cancer-associated protein SGA-113M) (Phosphonoformate immuno-associated protein 4) (Proteasome regulatory particle subunit p44S10) (p42A)	0.129592	894.86	1206	713	152	45.663	45.705	45.531	11000
CL2335Contig2	Q6DE62_XENLA	HSP74_HUMAN	Heat shock 70 kDa protein 4 (HSP70RY) (Heat shock 70-related protein APG-2)	0.000139504	887.098	887.383	1673	1313	93.814	93.787	94.331	3363
CL2270Contig3	Q28FS0_XENTR	EIF3F_HUMAN	Eukaryotic translation initiation factor 3 subunit F (eIF3f) (Deubiquitinating enzyme eIF3f) (EC 3.4.19.12) (Eukaryotic translation initiation factor 3 subunit 5) (eIF-3-epsilon) (eIF3 p47)	-2.38576	886.987	3.64882	169	9	31.156	35.287	37.564	3288
CL9315Contig2	Q6NU58_XENLA	RET1_HUMAN	Retinol-binding protein 1 (Cellular retinol-binding protein) (CRBP) (Cellular retinol-binding protein I) (CRBP-I)	-0.632037	884.145	206.294	297	79	16.055	16.055	15.85	8541
CL4579Contig1	KCY_XENLA	KCY_HUMAN	UMP-CMP kinase (EC 2.7.4.14) (Deoxycytidylate kinase) (CK) (dCMP kinase) (Nucleoside-diphosphate kinase) (EC 2.7.4.6) (Uridine monophosphate/cytidine monophosphate kinase) (UMP/CMP kinase) (UMP/CMPK)	-0.111438	875.215	677.137	191	138	24.766	22.106	22.222	5757
CL61Contig2	RUXF_XENLA	RUXF_HUMAN	Small nuclear ribonucleoprotein F (snRNP-F) (Sm protein F) (Sm-F) (SmF)	-0.571605	873.106	234.133	119	74	9.7251	9.725	9.725	6963
CL3813Contig4	XPO2_XENLA	XPO2_HUMAN	Exportin-2 (Exp2) (Cellular apoptosis susceptibility protein) (Chromosome segregation 1-like protein) (Importin-alpha re-exporter)	0.404813	871.553	2213.64	937	2745	110.05	109.991	110.417	5029
CL19753Contig1	Q6DDS4_XENLA	PFD1_HUMAN	Prefoldin subunit 1	-1.43884	869.055	31.6378	114	15	14.047	14.444	14.21	2609
dsrrswapns_comp102410_c0_seq2	SYCC_XENLA	SYCC_HUMAN	Cysteine--tRNA ligase, cytoplasmic (EC 6.1.1.16) (Cysteinyl-tRNA synthetase) (CysRS)	-2.41845	861.292	3.28626	915	27	94.456	85.784	85.473	8983
dsrrswapns_comp217597_c2_seq2	Q6DKM0_XENLA	CAND1_HUMAN	Cullin-associated NEDD8-dissociated protein 1 (Cullin-associated and neddylation-dissociated protein 1) (TBP-interacting protein of 120 kDa A) (TBP-interacting protein 120A) (p120 CAND1)	0.239185	860.489	1492.56	1671	2046	136.16	136.387	136.376	9844
CL3766Contig1	CPIN1_XENLA	CPIN1_HUMAN	Anamorsin (Cytokine-induced apoptosis inhibitor 1) (Fe-S cluster assembly protein DRE2 homolog)	-0.0581547	848.838	742.455	272	186	33.095	33.096	33.582	4984
CL3290Contig2	VINC_XENLA	VINC_HUMAN	Vinculin (Metavinculin) (MV)	-1.87633	847.406	11.2659	976	48	116.45	26.15	123.799	4470
CL6918Contig1	Q640D3_XENLA	SERC_HUMAN	Phosphoserine aminotransferase (EC 2.6.1.52) (Phosphohydroxythreonine aminotransferase) (PSAT)	-0.446694	843.791	301.676	378	158	40.247	40.247	40.423	7393
CL5229Contig2	Q7ZYE5_XENLA	RHEB_HUMAN	GTP-binding protein Rheb (Ras homolog enriched in brain)	-1.15029	843.179	59.6524	297	40	20.523	20.523	20.497	6280
CL3855Contig1	Q6PF26_XENLA	SYQ_HUMAN	Glutamine--tRNA ligase (EC 6.1.1.18) (Glutaminyl-tRNA synthetase) (GlnRS)	-0.88326	838.992	109.773	1253	210	87.526	87.528	87.799	5066
CL1859Contig1	Q6PCH4_XENLA	G6PD_HUMAN	Glucose-6-phosphate 1-dehydrogenase (G6PD) (EC 1.1.1.49)	-0.665726	836.431	180.594	654	201	59.691	59.692	59.257	2391
CL3986Contig2	Q3KPK1_XENLA	TBCB_HUMAN	Tubulin-folding cofactor B (Cytoskeleton-associated protein 1) (Cytoskeleton-associated protein CKAPI) (Tubulin-specific chaperone B)	-0.0625976	830.731	719.222	221	220	31.056	27.522	27.326	5223
CL2844Contig7	MVP_XENLA	MVP_HUMAN	Major vault protein (MVP) (Lung resistance-related protein)	-1.8571	828.268	11.5098	968	32	95.597	95.67	99.327	4042
CL1958Contig2	EIF3B_XENLA	EIF3B_HUMAN	Eukaryotic translation initiation factor 3 subunit B (eIF3b) (Eukaryotic translation initiation factor 3 subunit 9) (Prt1 homolog) (hPrt1) (eIF-3-eta) (eIF3 p110) (eIF3 p116)	-1.7204	827.78	15.7586	89	29	80.001	80.256	92.482	2581
CL1827Contig2	Q6NUG4_XENLA	4EBP2_HUMAN	Eukaryotic translation initiation factor 4E-binding protein 2 (4E-BP2) (eIF4E-binding protein 2)	-0.725632	827.389	155.625	64	25	12.43	12.43	12.939	2332
CL1614Contig1	Q7ZXX8_XENLA	TEBP_HUMAN	Prostaglandin E synthase 3 (EC 5.3.99.3) (Cytosolic prostaglandin E2 synthase) (cPGES) (Hsp90 co-chaperone) (Progesterone receptor complex p23) (Telomerase-binding protein p23)	0.00947509	822.057	840.189	111	113	18.678	18.51	18.697	1985
CL628Contig5	EIF3H_XENLA	EIF3H_HUMAN	Eukaryotic translation initiation factor 3 subunit H (eIF3h) (Eukaryotic translation initiation factor 3 subunit 3) (eIF-3-gamma) (eIF3 p40 subunit)	-2.00066	820.354	8.19105	428	16	38.463	38.391	39.93	7001
CL14668Contig2	B0BMF9_XENTR	PFD4_HUMAN	Prefoldin subunit 4 (Protein C-1)	-1.38378	819.712	33.875	110	2	15.274		15.314	1646
CL1686Contig3	EIF3I_XENLA	EIF3I_HUMAN	Eukaryotic translation initiation factor 3 subunit I (eIF3i) (Eukaryotic translation initiation factor 3 subunit 2) (TGF-beta receptor-interacting protein 1) (TRIP-1) (eIF-3-beta) (eIF3 p36)	-3	818.007	0	258	0	36.469	36.496	36.502	2079
CL306Contig5	A3KMH9_XENLA	PSMD8_HUMAN	26S proteasome non-ATPase regulatory subunit 8 (26S proteasome regulatory subunit RPN12) (26S proteasome regulatory subunit S14) (p31)	0.180079	814.566	1233.12	284	220	30.379	31.373	39.612	4278
CL928Contig4	Q505M5_XENLA	RD23B_HUMAN	UV excision repair protein RAD23 homolog B (HR23B) (hHR23B) (XP-C repair-complementing complex 58 kDa protein) (p58)	0.104885	811.802	1033.56	184	263	44.942	44.973	43.171	8529
CL4435Contig2	EIF3K_XENLA	EIF3K_HUMAN	Eukaryotic translation initiation factor 3 subunit K (eIF3k) (Eukaryotic translation initiation factor 3 subunit 12) (Muscle-specific gene M9 protein) (PLAC-24) (eIF-3 p25) (eIF-3 p28)	-1.56772	804.586	21.7695	135	44	24.319	25.131	25.06	5639
CL4479Contig2	Q6P7I8_XENLA	PLST_HUMAN	Plastin-3 (T-plastin)	-2.11168	800.586	6.19048	434	22	70.96	70.96	70.811	5672
CL8472Contig1	Q6DKB8_XENLA	DLRB1_HUMAN	Dynein light chain roadblock-type 1 (Bithoraxoid-like protein) (BLP) (Dynein light chain 2A, cytoplasmic) (Dynein-associated protein Km23) (Roadblock domain-containing protein 1)	-3	800.131	0.279516	74	1	10.89	10.874	10.922	8159
dsrrswapns_comp198573_c0_seq2	Q6GR01_XENLA	DECR2_HUMAN	Peroxisomal 2,4-dienoyl-CoA reductase (pDCR) (EC 1.3.1.34) (2,4-dienoyl-CoA reductase 2)	-1.088	796.079	65.0057	176	61	31.762	32.159	30.778	6271
CL4099Contig2	Q0IH85_XENLA	RUVB2_HUMAN	RuvB-like 2 (EC 3.6.4.12) (48 kDa TATA box-binding protein-interacting protein) (48 kDa TBP-interacting protein) (51 kDa erythrocyte cytosolic protein) (ECP-51) (INO80 complex subunit J) (Repressing pontin 52) (Reptin 52) (TIP49b) (TIP60-associated protein 54-beta) (TAP54-beta)	0.377335	791.805	1887.79	268	599	51.185	51.186	51.157	5355
CL2671Contig2	Q6DEA1_XENLA	SYG_HUMAN	Glycine--tRNA ligase (EC 6.1.1.14) (Diadenosine tetraphosphate synthetase) (AP-4-A synthetase) (Glycyl-tRNA synthetase) (GlyRS)	-1.37043	790.645	33.6938	207	60	84.269	84.27	83.166	3839
dsrrswapns_comp212236_c10_seq2	ANM1A_XENLA	ANM1_HUMAN	Protein arginine N-methyltransferase 1 (EC 2.1.1.-) (Histone-arginine N-methyltransferase PRMT1) (EC 2.1.1.125) (Interferon receptor 1-bound protein 4)	0.138514	789.081	1085.51	760	730	42.337	42.325	41.516	9375
CL14329Contig1	Q52KN0_XENLA	DHPR_HUMAN	Dihydropteridine reductase (EC 1.5.1.34) (HDHPR) (Quinoid dihydropteridine reductase)	-0.124725	777.878	583.695	192	86	25.507	25.507	25.79	1590
CL3333Contig1	Q7SYQ9_XENLA	IPYR_HUMAN	Inorganic pyrophosphatase (EC 3.6.1.1) (Pyrophosphate phospho-hydrolase) (PPase)	0.197664	773.991	1220.11	411	135	33.098	35.175	32.66	4519
zeinaSSns_comp388208_c5_seq3	Q91625_XENLA	ML12B_HUMAN	Myosin regulatory light chain 12B (MLC-2A) (MLC-2) (Myosin regulatory light chain 2-B, smooth muscle isoform) (Myosin regulatory light chain 20 kDa) (MLC20) (Myosin regulatory light chain MRLC2) (SHUJUN-1)	-3	771.404	0.210795	173	1	19.831	19.845	19.779	11159
CL9757Contig1	Q6DKM6_XENLA	TBCA_HUMAN	Tubulin-specific chaperone A (TCP1-chaperonin cofactor A) (Tubulin-folding cofactor A) (CFA)	-1.23359	771.086	45.0307	74	50	16.089	12.786	12.855	8725
CL5303Contig2	Q66J73_XENLA	ABCF3_HUMAN	ATP-binding cassette sub-family F member 3	-3	768.866	0.621425	1227	6	100.52	100.523	79.745	6338
CL3697Contig3	Q7SY77_XENLA	UB2V1_HUMAN	Ubiquitin-conjugating enzyme E2 variant 1 (UEV-1) (CROC-1) (TRAF6-regulated IKK activator 1 beta Uev1A)	-0.266786	762.958	412.776	97	116	20.021	16.517	16.495	4912
CL22Contig22	Q7T0P9_XENLA	AGM1_HUMAN	Phosphoacetylglucosamine mutase (PAGM) (EC 5.4.2.3) (Acetylglucosamine phosphomutase) (N-acetylglucosamine-phosphate mutase) (Phosphoglucomutase-3) (PGM 3)	-0.18001	761.179	502.895	453	331	60.041	60.065	59.852	3328
CL292Contig5	MK01_XENLA	MK01_HUMAN	Mitogen-activated protein kinase 1 (MAP kinase 1) (MAPK 1) (EC 2.7.11.24) (ERT1) (Extracellular signal-regulated kinase 2) (ERK-2) (MAP kinase isoform p42) (p42-MAPK) (Mitogen-activated protein kinase 2) (MAP kinase 2) (MAPK 2)	-0.385365	754.477	310.657	321	147	41.256	41.257	41.39	4120
CL1438Contig2	EI3GA_XENLA	EIF3G_HUMAN	Eukaryotic translation initiation factor 3 subunit G (eIF3g) (Eukaryotic translation initiation factor 3 RNA-binding subunit) (eIF-3 RNA-binding subunit) (Eukaryotic translation initiation factor 3 subunit 4) (eIF-3-delta) (eIF3 p42) (eIF3 p44)	-2.37251	753.291	3.19484	182	11	36.712	34.365	35.611	1597
CL12742Contig1	A9ULW7_XENLA	FNTA_HUMAN	Protein farnesyltransferase/geranylgeranyltransferase type-1 subunit alpha (EC 2.5.1.58) (EC 2.5.1.59) (CAAX farnesyltransferase subunit alpha) (FTase-alpha) (Ras proteins prenyltransferase subunit alpha) (Type I protein geranyl-geranyltransferase subunit alpha) (GGTase-I-alpha)	-0.0816887	750.307	621.657	399	346	44.71	44.711	44.409	1151
dsrrswapns_comp208790_c0_seq2	Q68FI4_XENLA	ARPC5_HUMAN	Actin-related protein 2/3 complex subunit 5 (Arp2/3 complex 16 kDa subunit) (p16-ARC)	-1.90961	748.533	9.21715	117	10	16.399	16.4	16.32	9199
CL4866Contig1	Q66J56_XENLA	TRXR3_HUMAN	Thioredoxin reductase 3 (EC 1.8.1.9) (Thioredoxin and glutathione reductase) (Thioredoxin reductase TR2)	-0.32151	748.45	356.987	766	350	65.727	65.728	70.683	5991
CL2228Contig4	Q8AVW7_XENLA	CAPZB_HUMAN	F-actin-capping protein subunit beta (CapZ beta)	-0.320807	748.29	357.489	113	125	30.64	30.655	31.35	3230
TC467635	MCS1A_XENLA	MCTS1_HUMAN	Malignant T-cell-amplified sequence 1 (MCT-1) (Multiple copies T-cell malignancies)	-1.75494	747.545	13.1431	195	14	20.53	20.53	20.555	10825
CL2469Contig2	Q7SY90_XENLA	CATA_HUMAN	Catalase (EC 1.11.1.6)	-0.343074	744.309	337.815	494	112	60.159	60.259	59.756	3525
dsrrswapns_comp213631_c0_seq2	Q5U577_XENLA	EMAL2_HUMAN	Echinoderm microtubule-associated protein-like 2 (EMAP-2) (HuEMAP-2)	-0.435318	738.427	271.013	953	201	76.393	85.554	70.679	9464
CL4128Contig3	Q6PAF2_XENLA	CAN1_HUMAN	Calpain-1 catalytic subunit (EC 3.4.22.52) (Calcium-activated neutral proteinase 1) (CANP 1) (Calpain mu-type) (Calpain-1 large subunit) (Cell proliferation-inducing gene 30 protein) (Micromolar-calpain) (muCANP)	-2.5396	738.096	2.13065	465	8	79.819	79.82	81.89	5384
CL1766Contig3	Q6DE32_XENLA	CLCB_HUMAN	Clathrin light chain B (Lcb)	-2.2219	736.842	4.42051	109	6	23.216	23.202	25.19	2226
EB470951	Q7ZYU9_XENLA	TBA3C_HUMAN	Tubulin alpha-3C/D chain (Alpha-tubulin 2) (Alpha-tubulin 3C/D) (Tubulin alpha-2 chain)	-2.45898	734.419	2.55247	64	2	13.8	50.179	49.96	9933
zeinaSSns_comp365834_c1_seq5	Q0IHT8_XENTR	NP1L4_HUMAN	Nucleosome assembly protein 1-like 4 (Nucleosome assembly protein 2) (NAP-2)	-0.988957	733.588	75.248	241	40	41.781	45.516	42.823	4824
CL3530Contig2	OLA1_XENLA	OLA1_HUMAN	Obg-like ATPase 1 (DNA damage-regulated overexpressed in cancer 45) (DOC45) (GTP-binding protein 9)	-1.55803	727.334	20.1233	340	35	44.949	44.95	44.744	4725
CL8329Contig1	Q52KZ0_XENLA	MTAP_HUMAN	S-methyl-5'-thioadenosine phosphorylase (EC 2.4.2.28) (5'-methylthioadenosine phosphorylase) (MTA phosphorylase) (MTAP) (MTAPase)	-0.403466	722.015	285.154	103	209	30.596	27.896	31.236	8097
CL12879Contig1	Q6GPJ6_XENLA	GLOD4_HUMAN	Glyoxalase domain-containing protein 4	-0.304854	716.89	355.302	234	176	33.392	33.393	34.793	1184
CL612Contig7	Q641B7_XENLA	RB11B_HUMAN	Ras-related protein Rab-11B (GTP-binding protein YPT3)	-1.54699	710.161	20.1542	138	16	24.464	24.464	24.489	6916
CL5520Contig1	ARL3_XENLA	ARL3_HUMAN	ADP-ribosylation factor-like protein 3	-0.426059	709.301	265.932	143	162	26.508	20.408	20.456	6499
CL10410Contig1	Q5U543_XENLA	DYR_HUMAN	Dihydrofolate reductase (EC 1.5.1.3)	-0.272791	709.092	378.365	164	89	21.895	163.741	21.453	349
CL7494Contig2	Q6DD69_XENLA	PFKAM_HUMAN	ATP-dependent 6-phosphofructokinase, muscle type (ATP-PFK) (PFK-M) (EC 2.7.1.11) (6-phosphofructokinase type A) (Phosphofructo-1-kinase isozyme A) (PFK-A) (Phosphohexokinase)	-3	706.05	0.450272	619	3	88.311	88.312	85.183	7680
CL1402Contig2	Q6NRV3_XENLA	TBA1A_HUMAN	Tubulin alpha-1A chain (Alpha-tubulin 3) (Tubulin B-alpha-1) (Tubulin alpha-3 chain)	-1.61256	704.303	17.1869	129	15	33.753	50.2	50.136	1520
CL838Contig1	Q7ZTI8_XENLA	IPO5_HUMAN	Importin-5 (Imp5) (Importin subunit beta-3) (Karyopherin beta-3) (Ran-binding protein 5) (RanBP5)	-1.4762	697.074	23.2854	1268	119	125.57	123.967	123.63	8121
CL8327Contig1	A1L2V6_XENLA	TYSY_HUMAN	Thymidylate synthase (TS) (TSase) (EC 2.1.1.45)	-0.140771	692.746	500.96	189	198	35.163	35.163	35.716	8095
CL23448Contig1	A3KMU6_XENLA	LSM3_HUMAN	U6 snRNA-associated Sm-like protein LSm3	0.356276	689.247	1565.49	16	93	11.817	11.794	11.845	3387
zeinaSSns_comp378084_c0_seq1	Q52KE0_XENLA	LSM2_HUMAN	U6 snRNA-associated Sm-like protein LSm2 (Protein G7b) (Small nuclear ribonuclear protein D homolog) (snRNP core Sm-like protein Sm-x5)	0.36388	688.016	1590.3	111	211	10.82	10.82	10.835	10902
CL4158Contig2	Q6DD18_XENLA	SYNC_HUMAN	Asparagine--tRNA ligase, cytoplasmic (EC 6.1.1.22) (Asparaginyl-tRNA synthetase) (AsnRS)	-3	678.524	0.328956	741	3	64.811	64.812	62.943	5417
CL2665Contig2	EI3EA_XENLA	EIF3E_HUMAN	Eukaryotic translation initiation factor 3 subunit E (eIF3e) (Eukaryotic translation initiation factor 3 subunit 6) (Viral integration site protein INT-6 homolog) (eIF-3 p48)	-2.36121	674.161	2.93463	321	4	51.315	52.227	52.221	3829
CL5140Contig2	Q7T0S5_XENLA	RAB5C_HUMAN	Ras-related protein Rab-5C (L1880) (RAB5L)	-1.45799	673.819	23.472	61	12	23.664	23.635	23.483	6216
CL11620Contig1	Q6IRP2_XENLA	SIAS_HUMAN	Sialic acid synthase (N-acetylneuraminate synthase) (EC 2.5.1.56) (N-acetylneuraminate-9-phosphate synthase) (EC 2.5.1.57) (N-acetylneuraminic acid phosphate synthase) (N-acetylneuraminic acid synthase)	-0.0473308	671.848	602.477	420	371	40.215	460.8	40.308	776
TC441286	Q6NU16_XENLA	IF1AX_HUMAN	Eukaryotic translation initiation factor 1A, X-chromosomal (eIF-1A X isoform) (Eukaryotic translation initiation factor 4C) (eIF-4C)	-1.19458	667.689	42.6571	210	52	17.574	16.46	16.46	10595
CL5086Contig1	EIF3D_XENLA	EIF3D_HUMAN	Eukaryotic translation initiation factor 3 subunit D (eIF3d) (Eukaryotic translation initiation factor 3 subunit 7) (eIF-3-zeta) (eIF3 p66)	-1.06224	665.905	57.6991	494	92	63.944	63.945	63.973	6169
CL252Contig7	Q6NRW6_XENLA	ACTN1_HUMAN	Alpha-actinin-1 (Alpha-actinin cytoskeletal isoform) (F-actin cross-linking protein) (Non-muscle alpha-actinin-1)	-2.72586	663.941	1.24817	836	20	102.84	102.845	103.058	3631
CL3414Contig1	Q92140_XENLA	PP2AB_HUMAN	Serine/threonine-protein phosphatase 2A catalytic subunit beta isoform (PP2A-beta) (EC 3.1.3.16)	-1.01183	663.83	64.5996	171	36	35.578	35.578	35.575	4605
CL4411Contig2	Q0D260_XENLA	UCHL5_HUMAN	Ubiquitin carboxyl-terminal hydrolase isozyme L5 (UCH-L5) (EC 3.4.19.12) (Ubiquitin C-terminal hydrolase UCH37) (Ubiquitin thioesterase L5)	0.140352	659.054	910.486	117	241	42.948	37.768	37.607	5620
zeinaSSns_comp388669_c0_seq11	Q6GPR8_XENLA	DYL1_HUMAN	Dynein light chain 1, cytoplasmic (8 kDa dynein light chain) (DLC8) (Dynein light chain LC8-type 1) (Protein inhibitor of neuronal nitric oxide synthase) (PIN)	-0.291009	656.355	335.838	190	121	10.358	10.358	10.366	11200
CL8065Contig1	Q498H2_XENLA	GSTA1_HUMAN	Glutathione S-transferase A1 (EC 2.5.1.18) (GST HA subunit 1) (GST class-alpha member 1) (GST-epsilon) (GSTA1-1) (GTH1) [Cleaved into: Glutathione S-transferase A1, N-terminally processed]	-0.0886063	652.383	531.981	156	188	25.646	25.646	25.631	7982
CL4056Contig1	Q641F7_XENLA	PPID_HUMAN	Peptidyl-prolyl cis-trans isomerase D (PPIase D) (EC 5.2.1.8) (40 kDa peptidyl-prolyl cis-trans isomerase) (Cyclophilin-40) (CYP-40) (Cyclophilin-related protein) (Rotamase D)	-0.283731	651.458	338.966	292	131	41.03	41.03	40.764	5310
CL1587Contig6	B1WBE0_XENLA	SYEP_HUMAN	Bifunctional glutamate/proline--tRNA ligase (Bifunctional aminoacyl-tRNA synthetase) (Cell proliferation-inducing gene 32 protein) (Glutamatyl-prolyl-tRNA synthetase) [Includes: Glutamate--tRNA ligase (EC 6.1.1.17) (Glutamyl-tRNA synthetase) (GluRS); Proline--tRNA ligase (EC 6.1.1.15) (Prolyl-tRNA synthetase)]	-2.614	647.664	1.57527	2174	48	180.73	169.448	170.591	1939
CL2441Contig1	Q6NTJ6_XENLA	A16A1_HUMAN	Aldehyde dehydrogenase family 16 member A1	-2.11346	647.278	4.98462	719	16	90.566	91.606	85.127	3491
CL2790Contig2	Q641D7_XENLA	UBP14_HUMAN	Ubiquitin carboxyl-terminal hydrolase 14 (EC 3.4.19.12) (Deubiquitinating enzyme 14) (Ubiquitin thioesterase 14) (Ubiquitin-specific-processing protease 14)	-0.0314488	646.599	601.432	347	325	55.574	55.574	56.069	3968
CL12884Contig1	Q7T0M4_XENLA	PDCD4_HUMAN	Programmed cell death protein 4 (Neoplastic transformation inhibitor protein) (Nuclear antigen H731-like) (Protein 197/15a)	-0.974149	646.055	68.5679	255	110	48.268	48.236	51.735	1186
CL8326Contig1	Q6NTU7_XENLA	NMRL1_HUMAN	NmrA-like family domain-containing protein 1	-0.0320506	633.586	588.512	153	159	28.183	32.637	33.344	8093
zeinaSSns_comp381551_c0_seq1	SUMO3_XENLA	SUMO3_HUMAN	Small ubiquitin-related modifier 3 (SUMO-3) (SMT3 homolog 1) (SUMO-2) (Ubiquitin-like protein SMT3A) (Smt3A)	0.79148	631.779	3908.82	63	142	10.713	10.713	11.637	10924
CL847Contig2	Q6GNR4_XENLA	CLH1_HUMAN	Clathrin heavy chain 1 (Clathrin heavy chain on chromosome 17) (CLH-17)	-2.43307	630.352	2.32547	2051	35	191.43	191.431	191.615	8161
CL4657Contig1	A2VD69_XENLA	GBP1_HUMAN	Interferon-induced guanylate-binding protein 1 (GTP-binding protein 1) (GBP-1) (HuGBP-1) (Guanine nucleotide-binding protein 1)	-0.0073685	629.464	618.874	806	334	70.334	69.815	67.931	5832
CL1362Contig1	Q8AVN8_XENLA	CDC37_HUMAN	Hsp90 co-chaperone Cdc37 (Hsp90 chaperone protein kinase-targeting subunit) (p50Cdc37) [Cleaved into: Hsp90 co-chaperone Cdc37, N-terminally processed]	-0.840743	626.568	90.4117	143	78	43.485	43.486	44.468	1410
CL2625Contig4	Q0IH88_XENLA	ARPC2_HUMAN	Actin-related protein 2/3 complex subunit 2 (Arp2/3 complex 34 kDa subunit) (p34-ARC)	-1.83232	626.544	9.21785	311	21	34.398	34.352	34.333	3784
CL8328Contig1	PURA2_XENLA	PURA2_HUMAN	Adenylosuccinate synthetase isozyme 2 (AMPSase 2) (AdSS 2) (EC 6.3.4.4) (Adenylosuccinate synthetase, acidic isozyme) (Adenylosuccinate synthetase, liver isozyme) (L-type adenylosuccinate synthetase) (IMP--aspartate ligase 2)	-0.471175	626.076	211.569	224	108	50.08	50.08	50.097	8096
CL2818Contig3	Q7ZWY9_XENLA	SYK_HUMAN	Lysine--tRNA ligase (EC 6.1.1.6) (Lysyl-tRNA synthetase) (LysRS)	-2.41273	625.475	2.41812	741	10	69.588	69.582	68.048	4003
CL1535Contig1	Q66IN7_XENLA	ST6B1_HUMAN	Sulfotransferase 6B1 (ST6B1) (Thyroxine sulfotransferase) (EC 2.8.2.n2)	-0.342887	624.51	283.565	98	156	37.29	36.181	34.919	1815
zeinaSSns_comp384484_c0_seq2	Q68FI9_XENLA	CSRP2_HUMAN	Cysteine and glycine-rich protein 2 (Cysteine-rich protein 2) (CRP2) (LIM domain only protein 5) (LMO-5) (Smooth muscle cell LIM protein) (SmLIM)	-0.126109	623.107	466.073	161	143	20.868	20.882	20.954	10981
CL3878Contig1	Q6DFI9_XENLA	SYHC_HUMAN	Histidine--tRNA ligase, cytoplasmic (EC 6.1.1.21) (Histidyl-tRNA synthetase) (HisRS)	-1.64745	618.222	13.9219	247	29	57.771	57.829	57.411	5094
CL5484Contig2	Q6I803_XENLA	S10AB_HUMAN	Protein S100-A11 (Calgizzarin) (Metastatic lymph node gene 70 protein) (MLN 70) (Protein S100-C) (S100 calcium-binding protein A11) [Cleaved into: Protein S100-A11, N-terminally processed]	-0.839326	617.163	89.3458	153	51	24.945	24.945	11.74	6469
TC423038	Q3B8F2_XENLA	OTUB1_HUMAN	Ubiquitin thioesterase OTUB1 (EC 3.4.19.12) (Deubiquitinating enzyme OTUB1) (OTU domain-containing ubiquitin aldehyde-binding protein 1) (Otubain-1) (hOTU1) (Ubiquitin-specific-processing protease OTUB1)	-0.0738333	608.508	513.373	177	134	30.842	30.843	31.284	10440
CL2355Contig2	EIF3C_XENLA	EIFCL_HUMAN	Eukaryotic translation initiation factor 3 subunit C-like protein	-3	606.409	0.0430399	816	2	103.56	107.004	105.473	3398
CL5173Contig2	Q66J94_XENLA	ARLY_HUMAN	Argininosuccinate lyase (ASAL) (EC 4.3.2.1) (Arginosuccinase)	-0.324175	604.9	286.753	266	220	51.879	49.47	51.658	6237
CL1537Contig3	Q7SYV4_XENLA	PFD3_HUMAN	Prefoldin subunit 3 (HIBBJ46) (Von Hippel-Lindau-binding protein 1) (VBP-1) (VHL-binding protein 1)	-1.30325	603.852	30.0387	169	34	21.996	21.954	22.658	1826
CL2821Contig3	Q7ZY98_XENLA	SND1_HUMAN	Staphylococcal nuclease domain-containing protein 1 (100 kDa coactivator) (EBNA2 coactivator p100) (Tudor domain-containing protein 11) (p100 co-activator)	-1.25998	603.492	33.1658	622	87	105.93	101.281	101.997	4008
CL918Contig5	Q7ZWN1_XENLA	IMDH1_HUMAN	Inosine-5'-monophosphate dehydrogenase 1 (IMP dehydrogenase 1) (IMPD 1) (IMPDH 1) (EC 1.1.1.205) (IMPDH-I)	-0.552263	598.7	167.86	205	94	54.917	55.693	55.406	8478
CL7620Contig1	AK1A1_XENLA	AK1A1_HUMAN	Alcohol dehydrogenase [NADP(+)] (EC 1.1.1.2) (Aldehyde reductase) (Aldo-keto reductase family 1 member A1)	-0.119027	596.55	453.544	202	205	40.509	37.1	36.573	7748
CL1756Contig4	NDRG2_XENLA	NDRG2_HUMAN	Protein NDRG2 (N-myc downstream-regulated gene 2 protein) (Protein Syld709613)	-0.366163	596.492	256.709	96	135	40.302	39.386	40.798	2213
CL3768Contig2	Q6PAA1_XENLA	GRAN_HUMAN	Grancalcin	-0.601784	593.631	148.502	95	11	23.609	23.609	24.01	4988
CL385Contig2	Q68EZ8_XENLA	HAP28_HUMAN	28 kDa heat- and acid-stable phosphoprotein (PDGF-associated protein) (PAP) (PDGFA-associated protein 1) (PAP1)	-0.894551	592.438	75.5252	36	26	20.067	19.471	20.63	5072
CL138Contig4	Q8AVM8_XENLA	UBE2K_HUMAN	Ubiquitin-conjugating enzyme E2 K (EC 6.3.2.19) (Huntingtin-interacting protein 2) (HIP-2) (Ubiquitin carrier protein) (Ubiquitin-conjugating enzyme E2-25 kDa) (Ubiquitin-conjugating enzyme E2(25K)) (Ubiquitin-conjugating enzyme E2-25K) (Ubiquitin-protein ligase)	-0.108419	587.392	457.624	91	104	22.318	22.319	22.407	1481
CL1184Contig2	SYYC_XENLA	SYYC_HUMAN	Tyrosine--tRNA ligase, cytoplasmic (EC 6.1.1.1) (Tyrosyl-tRNA synthetase) (TyrRS) [Cleaved into: Tyrosine--tRNA ligase, cytoplasmic, N-terminally processed]	-1.32989	576.874	26.989	556	68	58.862	49.789	59.143	863
CL628Contig3	Q6GMZ1_XENLA	RTCA_HUMAN	RNA 3'-terminal phosphate cyclase (RNA cyclase) (RNA-3'-phosphate cyclase) (EC 6.5.1.4) (RNA terminal phosphate cyclase domain-containing protein 1) (RTC domain-containing protein 1)	-0.148886	575.218	408.269	130	128	43.92	37.823	39.337	7000
CL4920Contig1	Q4V7Z2_XENLA	MOES_HUMAN	Moesin (Membrane-organizing extension spike protein)	-1.8882	574.315	7.42942	549	29	68.133	68.134	67.82	6027
CL7486Contig1	Q4V7Z9_XENLA	SYRC_HUMAN	Arginine--tRNA ligase, cytoplasmic (EC 6.1.1.19) (Arginyl-tRNA synthetase) (ArgRS)	-1.19284	573.427	36.7827	896	98	79.445	74.053	75.379	7674
CL1356Contig1	A4QN94_XENTR	PYR1_HUMAN	CAD protein [Includes: Glutamine-dependent carbamoyl-phosphate synthase (EC 6.3.5.5); Aspartate carbamoyltransferase (EC 2.1.3.2); Dihydroorotase (EC 3.5.2.3)]	-2.23735	572.273	3.31325	1148	10	247.17	164.148	242.984	1389
CL217Contig1	UBX1A_XENLA	UBXN1_HUMAN	UBX domain-containing protein 1 (SAPK substrate protein 1) (UBA/UBX 33.3 kDa protein)	0.170723	568.508	842.286	53	95	33.712	33.425	33.325	3166
CL116Contig4	EIF3J_XENLA	EIF3J_HUMAN	Eukaryotic translation initiation factor 3 subunit J (eIF3j) (Eukaryotic translation initiation factor 3 subunit 1) (eIF-3-alpha) (eIF3 p35)	-1.99975	567.974	5.68304	196	13	29.43	47.846	29.062	810
CL15570Contig1				-0.0887886	561.969	458.062	93	101	19.7			1871
CL12007Contig1	Q6IRQ3_XENLA	ADH1B_HUMAN	Alcohol dehydrogenase 1B (EC 1.1.1.1) (Alcohol dehydrogenase subunit beta)	-0.0885684	561.894	458.232	152	190	40.202	86.897	39.855	934
CL13Contig30	EIF3A_XENLA	EIF3A_HUMAN	Eukaryotic translation initiation factor 3 subunit A (eIF3a) (Eukaryotic translation initiation factor 3 subunit 10) (eIF-3-theta) (eIF3 p167) (eIF3 p180) (eIF3 p185)	-2.64327	559.991	1.27326	526	36	168.5	168.5	166.569	1514
CL3731Contig1	Q6DFI5_XENLA	LGUL_HUMAN	Lactoylglutathione lyase (EC 4.4.1.5) (Aldoketomutase) (Glyoxalase I) (Glx I) (Ketone-aldehyde mutase) (Methylglyoxalase) (S-D-lactoylglutathione methylglyoxal lyase)	-0.137805	559.815	407.605	198	179	21.631	21.632	20.778	4960
CL3111Contig2	Q66J67_XENLA	IPO9_HUMAN	Importin-9 (Imp9) (Ran-binding protein 9) (RanBP9)	-0.583862	555.19	144.737	679	342	115.46	115.466	115.963	4322
zeinaSSns_comp386351_c0_seq1	EIF2A_XENLA	EIF2A_HUMAN	Eukaryotic translation initiation factor 2A (eIF-2A) (65 kDa eukaryotic translation initiation factor 2A) [Cleaved into: Eukaryotic translation initiation factor 2A, N-terminally processed]	-2.1524	553.037	3.89364	280	2	65.27	64.817	64.99	11044
CL4431Contig2	ADM1B_XENLA	ADRM1_HUMAN	Proteasomal ubiquitin receptor ADRM1 (110 kDa cell membrane glycoprotein) (Gp110) (Adhesion-regulating molecule 1) (ARM-1) (Proteasome regulatory particle non-ATPase 13) (hRpn13) (Rpn13 homolog)	-0.0341862	552.561	510.733	196	155	42.047	42.047	42.153	5634
CL1322Contig1	Q7ZWW5_XENLA	ABCF2_HUMAN	ATP-binding cassette sub-family F member 2 (Iron-inhibited ABC transporter 2)	-2.47153	550.906	1.86015	523	10	69.905	69.113	71.29	1284
CL20Contig6	ARP2B_XENLA	ARP2_HUMAN	Actin-related protein 2 (Actin-like protein 2)	-2.60812	549.072	1.35366	106	3	44.679	44.68	44.761	3047
CL844Contig11	PYG1A_XENLA	PYRG1_HUMAN	CTP synthase 1 (EC 6.3.4.2) (CTP synthetase 1) (UTP--ammonia ligase 1)	-0.750357	548.284	97.4201	348	98	66.871	66.872	66.69	8145
CL12179Contig1	DHDH_XENLA	DHDH_HUMAN	Trans-1,2-dihydrobenzene-1,2-diol dehydrogenase (EC 1.3.1.20) (D-xylose 1-dehydrogenase) (D-xylose-NADP dehydrogenase) (EC 1.1.1.179) (Dimeric dihydrodiol dehydrogenase) (Hum2DD)	-0.0598318	544.81	474.693	207	159	36.346	74.036	36.382	980
CL3928Contig2	Q58E25_XENLA	RAC1_HUMAN	Ras-related C3 botulinum toxin substrate 1 (Cell migration-inducing gene 5 protein) (Ras-like protein TC25) (p21-Rac1)	-1.11418	543.748	41.804	118	42	21.521	21.521	21.45	5151
dsrrswapns_comp216662_c5_seq6	Q6GQB6_XENLA	G3BP1_HUMAN	Ras GTPase-activating protein-binding protein 1 (G3BP-1) (EC 3.6.4.12) (EC 3.6.4.13) (ATP-dependent DNA helicase VIII) (hDH VIII) (GAP SH3 domain-binding protein 1)	-2.28195	541.96	2.83153	220	12	55.211	52.651	52.164	9731
CL5885Contig2	Q66IS7_XENLA	FNTB_HUMAN	Protein farnesyltransferase subunit beta (FTase-beta) (EC 2.5.1.58) (CAAX farnesyltransferase subunit beta) (Ras proteins prenyltransferase subunit beta)	-0.200043	539.061	340.091	227	176	46.434	45.85	48.774	6750
CL3305Contig1	Q6GNY0_XENLA	NTF2_HUMAN	Nuclear transport factor 2 (NTF-2) (Placental protein 15) (PP15)	-1.11727	537.772	41.0515	68	33	14.491	14.492	14.478	4496
CL12946Contig1	Q6AZJ2_XENLA	VATD_HUMAN	V-type proton ATPase subunit D (V-ATPase subunit D) (V-ATPase 28 kDa accessory protein) (Vacuolar proton pump subunit D)	-3	537.181	0.314551	161	1	28.234	28.235	28.263	1201
CL4760Contig2	B5DEE8_XENTR	PUR4_HUMAN	Phosphoribosylformylglycinamidine synthase (FGAM synthase) (FGAMS) (EC 6.3.5.3) (Formylglycinamide ribonucleotide amidotransferase) (FGAR amidotransferase) (FGAR-AT) (Formylglycinamide ribotide amidotransferase)	-0.21716	532.285	322.838	1251	664	143.79		144.734	5902
CL4692Contig3	Q5XGN6_XENLA	CHSP1_HUMAN	Calcium-regulated heat stable protein 1 (Calcium-regulated heat-stable protein of 24 kDa) (CRHSP-24)	-0.337361	531.342	244.35	62	39	16.638	16.511	15.892	5856
CL8166Contig1	Q5M957_XENLA	DEOC_HUMAN	Deoxyribose-phosphate aldolase (DERA) (EC 4.1.2.4) (2-deoxy-D-ribose 5-phosphate aldolase) (Phosphodeoxyriboaldolase) (Deoxyriboaldolase)	-3	530.726	0	328	0	35.031	35.031	35.231	8019
CL10450Contig1	Q6GQK6_XENLA	QORL1_HUMAN	Quinone oxidoreductase-like protein 1 (EC 1.-.-.-) (Protein 4P11) (Quinone oxidoreductase homolog 1) (QOH-1) (Zeta-crystallin homolog)	-0.111029	529.39	409.965	220	196	38.597	37.035	38.697	362
CL247Contig1	Q6PAA5_XENLA	IF4H_HUMAN	Eukaryotic translation initiation factor 4H (eIF-4H) (Williams-Beuren syndrome chromosomal region 1 protein)	-0.440965	528.89	191.602	139	104	28.108	27.396	27.385	3542
CL17900Contig1	A9JTN6_XENTR		XEN: Uncharacterized protein	-0.09149	528.431	428.054	182	196	30.929	28.386		2262
zeinaSSns_comp385596_c0_seq2	Q6Q4H9_XENLA	IF2B_HUMAN	Eukaryotic translation initiation factor 2 subunit 2 (Eukaryotic translation initiation factor 2 subunit beta) (eIF-2-beta)	-3	527.587	0	204	0	38.584	38.601	38.388	6427
CL33Contig3	Q8AVG2_XENLA	PPM1A_HUMAN	Protein phosphatase 1A (EC 3.1.3.16) (Protein phosphatase 2C isoform alpha) (PP2C-alpha) (Protein phosphatase IA)	-0.0723338	524.374	443.923	201	138	42.683	42.683	42.448	4588
zeinaSSns_comp387325_c1_seq1	Q642N9_XENLA	SYTC_HUMAN	Threonine--tRNA ligase, cytoplasmic (EC 6.1.1.3) (Threonyl-tRNA synthetase) (ThrRS)	-2.86428	521.262	0.712492	553	6	82.853	82.88	83.435	11089
zeinaSSns_comp386751_c3_seq1	Q9DDV6_XENLA	CDC42_HUMAN	Cell division control protein 42 homolog (G25K GTP-binding protein)	-1.31155	520.622	25.4083	149	36	21.304	21.304	21.259	11068
CL896Contig4	Q5U558_XENLA	GMFB_HUMAN	Glia maturation factor beta (GMF-beta)	-0.102311	515.4	407.224	88	98	16.768	16.768	16.713	8370
CL2858Contig3	Q7ZWZ3_XENLA	ABCE1_HUMAN	ATP-binding cassette sub-family E member 1 (2'-5'-oligoadenylate-binding protein) (HuHP68) (RNase L inhibitor) (Ribonuclease 4 inhibitor) (RNS4I)	-1.16168	513.258	35.3721	408	69	67.535	67.536	67.314	4052
zeinaSSns_comp387195_c0_seq1	Q8AVT9_XENLA	ARC1A_HUMAN	Actin-related protein 2/3 complex subunit 1A (SOP2-like protein)	-2.0568	512.475	4.49652	254	5	41.563	41.572	41.569	11083
CL9641Contig1	LRC40_XENLA	LRC40_HUMAN	Leucine-rich repeat-containing protein 40	-0.0704749	512.052	435.351	358	304	67.817	67.105	68.25	8669
CL9875Contig1	Q640W5_XENLA	RPE_HUMAN	Ribulose-phosphate 3-epimerase (EC 5.1.3.1) (Ribulose-5-phosphate-3-epimerase)	-0.252555	510.977	285.658	35	19	24.546	25.012	24.928	8774
CL1309Contig4	Q8UWG5_XENLA	PPAC_HUMAN	Low molecular weight phosphotyrosine protein phosphatase (LMW-PTP) (LMW-PTPase) (EC 3.1.3.48) (Adipocyte acid phosphatase) (Low molecular weight cytosolic acid phosphatase) (EC 3.1.3.2) (Red cell acid phosphatase 1)	-0.473592	510.586	171.584	81	78	17.741	18.065	18.042	1253
CL13856Contig1	Q66KU9_XENLA	LSM6_HUMAN	U6 snRNA-associated Sm-like protein LSm6	0.511269	510.341	1656.27	74	85	9.1275	9.128	9.128	1465
dsrrswapns_comp217303_c4_seq2	Q6NS00_XENLA	IPO7_HUMAN	Importin-7 (Imp7) (Ran-binding protein 7) (RanBP7)	-0.829294	509.715	75.5151	1022	309	119.26	119.208	119.517	9801
CL7766Contig1	Q6DFI3_XENLA	THTM_HUMAN	3-mercaptopyruvate sulfurtransferase (MST) (EC 2.8.1.2)	-0.240854	509.53	292.628	145	178	33.707	33.707	33.178	7826
CL2046Contig2	EMAL4_XENLA	EMAL4_HUMAN	Echinoderm microtubule-associated protein-like 4 (EMAP-4) (Restrictedly overexpressed proliferation-associated protein) (Ropp 120)	-3	506.217	0.0954154	599	1	105.72	102.332	108.916	2960
CL3881Contig2	IF6_XENLA	IF6_HUMAN	Eukaryotic translation initiation factor 6 (eIF-6) (B(2)GCN homolog) (B4 integrin interactor) (CAB) (p27(BBP))	0.363211	505.448	1166.51	113	270	26.636	26.654	26.599	5102
CL5002Contig3	Q5U5C2_XENLA	SYVC_HUMAN	Valine--tRNA ligase (EC 6.1.1.9) (Protein G7a) (Valyl-tRNA synthetase) (ValRS)	-3	505.198	0.459409	145	9	140.6	140.636	140.476	6107
CL3459Contig2	Q6IR92_XENLA	PPCE_HUMAN	Prolyl endopeptidase (PE) (EC 3.4.21.26) (Post-proline cleaving enzyme)	-0.46168	504.956	174.411	680	174	84.233	85.24	80.7	4644
CL2841Contig2	F6X1E9_XENTR	UBA6_HUMAN	Ubiquitin-like modifier-activating enzyme 6 (Ubiquitin-activating enzyme 6) (Monocyte protein 4) (MOP-4) (Ubiquitin-activating enzyme E1-like protein 2) (E1-L2)	-0.4159	503.393	193.2	187	292	116	117.994	117.97	4037
TC420045	Q6DJH8_XENLA	ACTZ_HUMAN	Alpha-centractin (Centractin) (ARP1) (Actin-RPV) (Centrosome-associated actin homolog)	-1.65293	501.716	11.1566	282	26	43.025	42.64	42.614	10429
CL9369Contig1	PGFS_XENLA	PGFS_HUMAN	Prostamide/prostaglandin F synthase (Prostamide/PG F synthase) (Prostamide/PGF synthase) (EC 1.11.1.20) (Protein FAM213B)	-0.556048	499.354	138.791	107	92	22.013	22.013	21.223	8566
CL10842Contig1	SPRE_XENLA	SPRE_HUMAN	Sepiapterin reductase (SPR) (EC 1.1.1.153)	-0.212686	497.877	305.096	192	169	28.706	37.45	28.048	498
CL12827Contig1	Q6GLJ5_XENLA	PNPO_HUMAN	Pyridoxine-5'-phosphate oxidase (EC 1.4.3.5) (Pyridoxamine-phosphate oxidase)	-0.42241	495.677	187.408	115	103	30.736	26.58	29.988	1171
dsrrswapns_comp146222_c0_seq1	PP1R7_XENTR	PP1R7_HUMAN	Protein phosphatase 1 regulatory subunit 7 (Protein phosphatase 1 regulatory subunit 22)	-0.125775	494.374	370.067	231	188	42.194	37.582	41.564	8999
dsrrswapns_comp167587_c0_seq1	Q7T0R4_XENLA	DDAH1_HUMAN	N(G),N(G)-dimethylarginine dimethylaminohydrolase 1 (DDAH-1) (Dimethylarginine dimethylaminohydrolase 1) (EC 3.5.3.18) (DDAHI) (Dimethylargininase-1)	-0.120368	491.601	372.602	159	188	31.07	31.035	31.122	9015
dsrrswapns_comp214126_c1_seq1	Q7ZXW6_XENLA	CBS_HUMAN	Cystathionine beta-synthase (EC 4.2.1.22) (Beta-thionase) (Serine sulfhydrase)	-3	489.286	0	392	0	62.346	62.274	60.587	9509
CL1Contig152	Q498I8_XENLA	CSN7B_HUMAN	COP9 signalosome complex subunit 7b (SGN7b) (Signalosome subunit 7b) (JAB1-containing signalosome subunit 7b)	0.323428	488.283	1028.25	137	214	29.451	29.452	29.622	2728
dsrrswapns_comp192107_c0_seq2	B3DL97_XENTR	ATG7_HUMAN	Ubiquitin-like modifier-activating enzyme ATG7 (ATG12-activating enzyme E1 ATG7) (Autophagy-related protein 7) (APG7-like) (hAGP7) (Ubiquitin-activating enzyme E1-like protein)	-0.663742	483.328	104.833	894	218	81.861		77.96	9047
CL3853Contig1	CPE1B_XENLA	CPEB1_HUMAN	Cytoplasmic polyadenylation element-binding protein 1 (CPE-BP1) (CPE-binding protein 1) (h-CPEB) (hCPEB-1)	-1.80777	483.245	7.52312	378	8	62.631	62.632	62.595	5063
CL4257Contig2	A1DPK7_XENLA	ARPC3_HUMAN	Actin-related protein 2/3 complex subunit 3 (Arp2/3 complex 21 kDa subunit) (p21-ARC)	-2.46745	480.412	1.63742	177	2	20.656	20.656	20.547	5494
dsrrswapns_comp211683_c11_seq2	B1H3F2_XENTR	PFD2_HUMAN	Prefoldin subunit 2	-1.25495	479.818	26.6762	40	11	17.467		16.648	9339
dsrrswapns_comp209251_c0_seq1	MTPN_XENLA	MTPN_HUMAN	Myotrophin (Protein V-1)	-0.618192	478.571	115.28	77	37	15.787	12.744	12.895	5467
CL207Contig1	Q6IRD3_XENLA	2ABA_HUMAN	Serine/threonine-protein phosphatase 2A 55 kDa regulatory subunit B alpha isoform (PP2A subunit B isoform B55-alpha) (PP2A subunit B isoform PR55-alpha) (PP2A subunit B isoform R2-alpha) (PP2A subunit B isoform alpha)	-3	477.539	0	86	1	51.54	51.541	51.692	3004
CL2843Contig2	Q6GPS6_XENLA	PPP5_HUMAN	Serine/threonine-protein phosphatase 5 (PP5) (EC 3.1.3.16) (Protein phosphatase T) (PP-T) (PPT)	-1.10489	477.094	37.4722	101	58	58.254	56.276	56.879	4038
CL5907Contig1	Q7ZTL2_XENLA	PSD12_HUMAN	26S proteasome non-ATPase regulatory subunit 12 (26S proteasome regulatory subunit RPN5) (26S proteasome regulatory subunit p55)	0.129504	476.888	642.57	398	634	53.047	54.346	52.904	6776
CL13419Contig1	Q6GLK7_XENLA	PSMD9_HUMAN	26S proteasome non-ATPase regulatory subunit 9 (26S proteasome regulatory subunit p27)	-0.0139096	475.515	460.526	173	139	22.859	22.859	24.682	1351
dsrrswapns_comp209544_c0_seq5	EPABA_XENLA	PABP1_HUMAN	Polyadenylate-binding protein 1 (PABP-1) (Poly(A)-binding protein 1)	-1.55432	473.509	13.2131	525	46	70.793	70.704	70.671	9226
CL211Contig13	DBNLA_XENLA	DBNL_HUMAN	Drebrin-like protein (Cervical SH3P7) (Cervical mucin-associated protein) (Drebrin-F) (HPK1-interacting protein of 55 kDa) (HIP-55) (SH3 domain-containing protein 7)	-1.81001	472.793	7.32253	285	24	49.221	50.612	48.207	3080
CL215Contig8	BZW1_XENLA	BZW1_HUMAN	Basic leucine zipper and W2 domain-containing protein 1 (Protein Orf)	-1.56781	470.585	12.7301	245	21	48.137	48.137	48.043	3140
CL400Contig2	I4A3A_XENLA	IF4A3_HUMAN	Eukaryotic initiation factor 4A-III (eIF-4A-III) (eIF4A-III) (EC 3.6.4.13) (ATP-dependent RNA helicase DDX48) (ATP-dependent RNA helicase eIF4A-3) (DEAD box protein 48) (Eukaryotic initiation factor 4A-like NUK-34) (Eukaryotic translation initiation factor 4A isoform 3) (Nuclear matrix protein 265) (NMP 265) (hNMP 265) [Cleaved into: Eukaryotic initiation factor 4A-III, N-terminally processed]	0.538493	470.105	1624.38	141	902	47.079	46.98	46.871	5262
CL1993Contig2	Q66KX9_XENLA	PPIL1_HUMAN	Peptidyl-prolyl cis-trans isomerase-like 1 (PPIase) (EC 5.2.1.8) (Rotamase PPIL1)	-0.239622	469.004	270.119	70	69	18.13	18.13	18.237	2631
CL1925Contig1	Q68FI2_XENLA	AK1C4_HUMAN	Aldo-keto reductase family 1 member C4 (EC 1.1.1.-) (3-alpha-HSD1) (3-alpha-hydroxysteroid dehydrogenase type I) (EC 1.1.1.357) (Chlordecone reductase) (CDR) (EC 1.1.1.225) (Dihydrodiol dehydrogenase 4) (DD-4) (DD4) (HAKRA)	-0.146959	463.111	330.162	182	114	37.745	37.088	37.067	2524
CL3478Contig2	A4VCE9_XENLA	NSF_HUMAN	Vesicle-fusing ATPase (EC 3.6.4.6) (N-ethylmaleimide-sensitive fusion protein) (NEM-sensitive fusion protein) (Vesicular-fusion protein NSF)	-2.29214	462.64	2.36103	703	14	83.017	82.679	82.594	4665
CL2443Contig2	Q7T0U9_XENLA	COPD_HUMAN	Coatomer subunit delta (Archain) (Delta-coat protein) (Delta-COP)	-3	462.481	0	508	0	57.191	57.268	57.21	3497
dsrrswapns_comp216589_c1_seq2	Q9I9C2_XENLA	PAK2_HUMAN	Serine/threonine-protein kinase PAK 2 (EC 2.7.11.1) (Gamma-PAK) (PAK65) (S6/H4 kinase) (p21-activated kinase 2) (PAK-2) (p58) [Cleaved into: PAK-2p27 (p27); PAK-2p34 (p34) (C-t-PAK2)]	-0.112045	460.935	356.118	229	325	61.729	57.284	58.043	9722
CL249Contig8	A2RRW9_XENLA	CSN4_HUMAN	COP9 signalosome complex subunit 4 (SGN4) (Signalosome subunit 4) (JAB1-containing signalosome subunit 4)	0.322064	459.188	963.95	373	509	46.349	46.349	46.269	3583
CL3537Contig2	Q6AXB0_XENLA	PP2BA_HUMAN	Serine/threonine-protein phosphatase 2B catalytic subunit alpha isoform (EC 3.1.3.16) (CAM-PRP catalytic subunit) (Calmodulin-dependent calcineurin A subunit alpha isoform)	-1.29089	457.407	23.4106	200	40	57.507	57.508	58.688	4730
CL986Contig2	Q6NU93_XENLA	DC1I2_HUMAN	Cytoplasmic dynein 1 intermediate chain 2 (Cytoplasmic dynein intermediate chain 2) (Dynein intermediate chain 2, cytosolic) (DH IC-2)	-3	457.389	0.455719	258	4	71.018	71.019	71.457	8770
dsrrswapns_comp217829_c1_seq4	Q5M7F2_XENLA	TLN1_HUMAN	Talin-1	-2.24282	456.779	2.61149	1531	53	271.69	31.737	269.767	9882
CL8009Contig1	Q6AX83_XENLA	SYLC_HUMAN	Leucine--tRNA ligase, cytoplasmic (EC 6.1.1.4) (Leucyl-tRNA synthetase) (LeuRS)	-1.6978	455.92	9.14297	782	40	134.1	134.105	134.466	7957
zeinaSSns_comp389283_c0_seq3	TF3A_XENLA	TF3A_HUMAN	Transcription factor IIIA (TFIIIA)	-2.54942	455.152	1.28449	260	6	41.9	41.911	41.515	11263
CL5107Contig1	Q9IAM5_XENLA	TSN_HUMAN	Translin (EC 3.1.-.-) (Component 3 of promoter of RISC) (C3PO)	-0.118807	453.582	345.024	111	186	26.278	26.294	26.183	6185
CL13413Contig1	A2VD65_XENLA	PROSC_HUMAN	Proline synthase co-transcribed bacterial homolog protein	-0.0741683	452.337	381.323	143	136	29.396	28.795	30.344	1347
CL3514Contig2	Q05AW6_XENLA	RTCB_HUMAN	tRNA-splicing ligase RtcB homolog (EC 6.5.1.3)	0.0850245	449.741	547	340	216	55.186	55.187	55.21	4697
CL58Contig12	DCT2A_XENLA	DCTN2_HUMAN	Dynactin subunit 2 (50 kDa dynein-associated polypeptide) (Dynactin complex 50 kDa subunit) (DCTN-50) (p50 dynamitin)	-2.93299	449.001	0.523913	215	3	44.737	44.738	44.231	6768
CL3526Contig3	C0SPG1_XENLA	ZAR1L_HUMAN	ZAR1-like protein	-2.02503	447.37	4.22319	183	8	34.463	34.463	36.01	4715
CL634Contig2	Q9W7M7_XENLA	LDHA_HUMAN	L-lactate dehydrogenase A chain (LDH-A) (EC 1.1.1.27) (Cell proliferation-inducing gene 19 protein) (LDH muscle subunit) (LDH-M) (Renal carcinoma antigen NY-REN-59)	-0.264138	436.381	237.535	262	132	36.46	36.46	36.689	7048
CL2109Contig3	Q66J32_XENLA	SAR1A_HUMAN	GTP-binding protein SAR1a (COPII-associated small GTPase)	-1.61227	435.191	10.6269	95	16	22.417	22.391	22.367	3066
CL1373Contig4	NDRG3_XENLA	NDRG3_HUMAN	Protein NDRG3 (N-myc downstream-regulated gene 3 protein)	-0.771418	434.848	73.6071	227	61	41.236	41.309	41.409	1436
CL7031Contig1	A3KNF0_XENLA	NEDD8_HUMAN	NEDD8 (Neddylin) (Neural precursor cell expressed developmentally down-regulated protein 8) (NEDD-8) (Ubiquitin-like protein Nedd8)	-0.162153	434.679	299.237	198	134	9.6451	8.678	9.072	7462
CL12068Contig1	Q6GLW2_XENLA	PSME2_HUMAN	Proteasome activator complex subunit 2 (11S regulator complex subunit beta) (REG-beta) (Activator of multicatalytic protease subunit 2) (Proteasome activator 28 subunit beta) (PA28b) (PA28beta)	-0.171317	434.035	292.555	160	144	28.092	155.793	27.402	949
CL19949Contig1	Q63ZG6_XENLA	PYGB_HUMAN	Glycogen phosphorylase, brain form (EC 2.4.1.1)	-1.73517	432.957	7.96668	109	7	11.565	97.887	96.696	2632
dsrrswapns_comp209780_c3_seq1	Q7ZWY7_XENLA	AIMP1_HUMAN	Aminoacyl tRNA synthase complex-interacting multifunctional protein 1 (Multisynthase complex auxiliary component p43) [Cleaved into: Endothelial monocyte-activating polypeptide 2 (EMAP-2) (Endothelial monocyte-activating polypeptide II) (EMAP-II) (Small inducible cytokine subfamily E member 1)]	-3	432.78	0	185	0	33.179	32.511	34.353	9240
CL6941Contig1	Q6GN75_XENLA	DCUP_HUMAN	Uroporphyrinogen decarboxylase (UPD) (URO-D) (EC 4.1.1.37)	0.523817	432.023	1443.19	190	433	41.547	41.329	40.787	7406
CL10631Contig2	DENR_XENLA	DENR_HUMAN	Density-regulated protein (DRP) (Protein DRP1) (Smooth muscle cell-associated protein 3) (SMAP-3)	-2.39786	429.452	1.71812	88	3	22.376	101.506	22.092	421
CL6076Contig3	Q66L28_XENLA	CPNS1_HUMAN	Calpain small subunit 1 (CSS1) (Calcium-activated neutral proteinase small subunit) (CANP small subunit) (Calcium-dependent protease small subunit) (CDPS) (Calcium-dependent protease small subunit 1) (Calpain regulatory subunit)	-1.57191	429.345	11.5053	175	11	29.177	24.993	28.316	6884
CL12387Contig1	Q5U5A5_XENLA	LSM4_HUMAN	U6 snRNA-associated Sm-like protein LSm4 (Glycine-rich protein) (GRP)	0.414602	429.244	1115.08	149	224	15.887	127.63	15.35	1042
TC450894	Q70PC5_XENLA	IMA7_HUMAN	Importin subunit alpha-7 (Karyopherin subunit alpha-6)	-0.695189	428.949	86.5401	191	47	59.771	59.813	60.03	10686
CL5888Contig1	Q7ZXW3_XENLA	NAA10_HUMAN	N-alpha-acetyltransferase 10 (EC 2.3.1.-) (EC 2.3.1.88) (N-terminal acetyltransferase complex ARD1 subunit homolog A) (NatA catalytic subunit Naa10)	-2.4434	426.356	1.53593	114	6	26.975	26.975	26.459	6754
CL11942Contig2	KATL2_XENLA	KATL2_HUMAN	Katanin p60 ATPase-containing subunit A-like 2 (Katanin p60 subunit A-like 2) (EC 3.6.4.3) (p60 katanin-like 2)	-0.00258598	423.594	421.079	56	80	57.689	7.628	61.253	897
dsrrswapns_comp210711_c0_seq2	Q6NU97_XENLA	PCTL_HUMAN	PCTP-like protein (PCTP-L) (Antigen NY-CO-28) (START domain-containing protein 10) (StARD10) (Serologically defined colon cancer antigen 28) (StAR-related lipid transfer protein 10)	-0.390061	423.055	172.32	98	95	30.49	30.793	33.049	9284
CL5530Contig2	EIF3M_XENLA	EIF3M_HUMAN	Eukaryotic translation initiation factor 3 subunit M (eIF3m) (Fetal lung protein B5) (hFL-B5) (PCI domain-containing protein 1)	-2.33309	419.299	1.9473	230	8	42.324	42.306	42.503	6512
CL15343Contig1	Q0IH31_XENLA	RUXG_HUMAN	Small nuclear ribonucleoprotein G (snRNP-G) (Sm protein G) (Sm-G) (SmG)	0.0513628	417.247	469.63	52	33	8.3857	8.386	8.496	1812
CL57Contig13	TBB2_XENLA	TBB2B_HUMAN	Tubulin beta-2B chain	-2.18398	414.44	2.71318	60	8	49.723	49.724	49.953	6692
CL10874Contig1	CK054_XENLA	CK054_HUMAN	Ester hydrolase C11orf54 (EC 3.1.-.-)	-0.571628	414.082	111.035	174	121	34.907	372.467	35.117	512
CL1Contig1339	Q58E92_XENLA	SH3L1_HUMAN	SH3 domain-binding glutamic acid-rich-like protein	-0.497813	411.582	130.811	147	93	13.105	13.105	12.774	2706
CL8287Contig1	Q6NTZ8_XENLA	SGTA_HUMAN	Small glutamine-rich tetratricopeptide repeat-containing protein alpha (Alpha-SGT) (Vpu-binding protein) (UBP)	-0.136639	411.463	300.394	76	87	33.965	33.965	34.063	8071
CL252Contig1	Q6DCS8_XENLA	ACTN4_HUMAN	Alpha-actinin-4 (Non-muscle alpha-actinin 4)	-2.78157	411.264	0.680067	539	6	104.24	104.169	104.854	3629
CL5123Contig2	Q6NUG7_XENLA	GBRAP_HUMAN	Gamma-aminobutyric acid receptor-associated protein (GABA(A) receptor-associated protein) (MM46)	-0.714354	410.883	79.3166	62	12	13.91	13.91	13.918	6194
CL3931Contig2	Q6DFJ1_XENLA	GLGB_HUMAN	1,4-alpha-glucan-branching enzyme (EC 2.4.1.18) (Brancher enzyme) (Glycogen-branching enzyme)	-0.411902	410.24	158.904	372	170	81.249	79.352	80.474	5159
CL5228Contig1	CSN6_XENLA	CSN6_HUMAN	COP9 signalosome complex subunit 6 (SGN6) (Signalosome subunit 6) (JAB1-containing signalosome subunit 6) (MOV34 homolog) (Vpr-interacting protein) (hVIP)	0.292846	410.18	805.046	145	267	35.536	35.537	36.163	6278
CL1221Contig1	Q9PWG8_XENLA	COR1C_HUMAN	Coronin-1C (Coronin-3) (hCRNN4)	-2.67922	410.161	0.858483	317	4	53.805	131.176	53.249	994
CL201Contig6	LIS1_XENLA	LIS1_HUMAN	Platelet-activating factor acetylhydrolase IB subunit alpha (Lissencephaly-1 protein) (LIS-1) (PAF acetylhydrolase 45 kDa subunit) (PAF-AH 45 kDa subunit) (PAF-AH alpha) (PAFAH alpha)	-0.689787	410.132	83.7792	358	140	46.777	46.762	46.638	2930
CL305Contig2	Q2VPH6_XENLA	CSN2_HUMAN	COP9 signalosome complex subunit 2 (SGN2) (Signalosome subunit 2) (Alien homolog) (JAB1-containing signalosome subunit 2) (Thyroid receptor-interacting protein 15) (TR-interacting protein 15) (TRIP-15)	0.298771	409.986	815.719	288	475	51.702	51.575	51.597	4268
CL40Contig3	Q6IP21_XENLA	PLIN2_HUMAN	Perilipin-2 (Adipophilin) (Adipose differentiation-related protein) (ADRP)	-1.31003	409.373	20.0487	247	59	47.212	47.198	48.075	5361
CL4237Contig2	Q7ZY80_XENLA	DPP3_HUMAN	Dipeptidyl peptidase 3 (EC 3.4.14.4) (Dipeptidyl aminopeptidase III) (Dipeptidyl arylamidase III) (Dipeptidyl peptidase III) (DPP III) (Enkephalinase B)	-0.0987987	408.814	325.632	670	470	87.854	84.327	82.589	5481
CL2548Contig3	Q6AZE6_XENLA	IF4E_HUMAN	Eukaryotic translation initiation factor 4E (eIF-4E) (eIF4E) (eIF-4F 25 kDa subunit) (mRNA cap-binding protein)	-0.304731	408.474	202.504	89	54	26.174	26.68	25.097	3658
CL2697Contig4	Q6AZG9_XENLA	TPD54_HUMAN	Tumor protein D54 (hD54) (Tumor protein D52-like 2)	-0.619183	405.909	97.5543	108	55	26.498	24.549	22.238	3868
CL9525Contig1	Q641C7_XENLA	AMPB_HUMAN	Aminopeptidase B (AP-B) (EC 3.4.11.6) (Arginine aminopeptidase) (Arginyl aminopeptidase)	0.198969	404.817	640.069	238	512	70.266	69.639	72.596	8629
CL1321Contig2	Q7ZYG7_XENLA	AP2B1_HUMAN	AP-2 complex subunit beta (AP105B) (Adaptor protein complex AP-2 subunit beta) (Adaptor-related protein complex 2 subunit beta) (Beta-2-adaptin) (Beta-adaptin) (Clathrin assembly protein complex 2 beta large chain) (Plasma membrane adaptor HA2/AP2 adaptin beta subunit)	-2.80985	403.058	0.624474	143	6	105.59	105.62	104.553	1282
CL7411Contig2	Q7ZWM5_XENLA	COTL1_HUMAN	Coactosin-like protein	0.215002	401.947	659.433	18	130	16.109	16.26	15.945	7646
CL7134Contig1	Q76FS4_XENLA	DRG2_HUMAN	Developmentally-regulated GTP-binding protein 2 (DRG-2)	-3	400.275	0.206311	86	2	40.907	40.908	40.746	7528
TC420493	Q6IP47_XENLA	RIR2_HUMAN	Ribonucleoside-diphosphate reductase subunit M2 (EC 1.17.4.1) (Ribonucleotide reductase small chain) (Ribonucleotide reductase small subunit)	-1.76189	398.292	6.89151	335	11	47.179	47.163	44.878	4634
CL525Contig2	Q6GN87_XENLA	VAT1_HUMAN	Synaptic vesicle membrane protein VAT-1 homolog (EC 1.-.-.-)	-3	398.287	0	405	0	52.879	48.644	41.92	6306
CL1760Contig3	Q7ZWT7_XENLA	SYWC_HUMAN	Tryptophan--tRNA ligase, cytoplasmic (EC 6.1.1.2) (Interferon-induced protein 53) (IFP53) (Tryptophanyl-tRNA synthetase) (TrpRS) (hWRS) [Cleaved into: T1-TrpRS; T2-TrpRS]	-1.46107	396.125	13.7012	287	33	53.83	53.83	53.165	2219
zeinaSSns_comp384374_c0_seq1	LBH_XENLA	LBH_HUMAN	Protein LBH (hLBH)	-1.32978	394.193	18.4472	23	10	11.811	11.811	12.217	10979
CL8831Contig2	A5D8N1_XENLA	LSM1_HUMAN	U6 snRNA-associated Sm-like protein LSm1 (Cancer-associated Sm-like) (Small nuclear ribonuclear CaSm)	-0.817105	393.858	60.0116	100	32	15.205	15.205	15.179	8314
dsrrswapns_comp217383_c0_seq3	Q569R1_XENLA	GDE_HUMAN	Glycogen debranching enzyme (Glycogen debrancher) [Includes: 4-alpha-glucanotransferase (EC 2.4.1.25) (Oligo-1,4-1,4-glucantransferase); Amylo-alpha-1,6-glucosidase (Amylo-1,6-glucosidase) (EC 3.2.1.33) (Dextrin 6-alpha-D-glucosidase)]	-2.86518	392.426	0.535272	747	12	173.84	12.422	174.764	9813
zeinaSSns_comp384217_c2_seq2	Q7ZWR3_XENLA		XEN: Padi2-prov protein	-0.628842	390.67	91.8265	36	11	4.4551	74.097		10971
CL192Contig1	Q7ZYI0_XENLA	IMA1_HUMAN	Importin subunit alpha-1 (Karyopherin subunit alpha-2) (RAG cohort protein 1) (SRP1-alpha)	-0.59255	388.015	99.1515	161	102	57.629	57.629	57.862	2532
CL3890Contig3	Q7ZY93_XENLA	MAP2_HUMAN	Methionine aminopeptidase 2 (MAP 2) (MetAP 2) (EC 3.4.11.18) (Initiation factor 2-associated 67 kDa glycoprotein) (p67) (p67eIF2) (Peptidase M)	-3	387.665	0	376	0	53.848	51.48	52.892	5108
CL7327Contig2	Q8AVE8_XENLA	CAN8_HUMAN	Calpain-8 (EC 3.4.22.53) (New calpain 2) (nCL-2) (Stomach-specific M-type calpain)	-0.955799	386.389	42.7785	424	76	80.042	80.043	79.144	7607
CL1Contig1706	Q6P7I2_XENLA	COPG1_HUMAN	Coatomer subunit gamma-1 (Gamma-1-coat protein) (Gamma-1-COP)	-2.58108	385.604	1.01172	324	6	97.85	97.756	97.718	2762
CL1Contig1209	DDX1_XENLA	DDX1_HUMAN	ATP-dependent RNA helicase DDX1 (EC 3.6.4.13) (DEAD box protein 1) (DEAD box protein retinoblastoma) (DBP-RB)	0.157061	384.866	552.548	635	707	82.346	82.347	82.432	2679
CL3107Contig2	Q6PA71_XENLA	PUR1_HUMAN	Amidophosphoribosyltransferase (ATase) (EC 2.4.2.14) (Glutamine phosphoribosylpyrophosphate amidotransferase) (GPAT)	-0.255218	383.943	213.328	276	128	55.806	55.866	57.399	4317
dsrrswapns_comp216670_c9_seq11	Q6DCL1_XENLA	BPNT1_HUMAN	3'(2'),5'-bisphosphate nucleotidase 1 (EC 3.1.3.7) (Bisphosphate 3'-nucleotidase 1) (PAP-inositol 1,4-phosphatase) (PIP)	-0.0989065	383.286	305.222	168	161	36.711	32.997	33.392	9732
dsrrswapns_comp210209_c11_seq5	NAA50_XENLA	NAA50_HUMAN	N-alpha-acetyltransferase 50 (EC 2.3.1.-) (N-acetyltransferase 13) (N-acetyltransferase 5) (hNAT5) (N-acetyltransferase san homolog) (hSAN) (NatE catalytic subunit)	-2.27439	382.802	2.03511	177	4	19.412	19.499	19.398	9261
CL419Contig3	Q7ZXF4_XENLA	C1TC_HUMAN	C-1-tetrahydrofolate synthase, cytoplasmic (C1-THF synthase) [Cleaved into: C-1-tetrahydrofolate synthase, cytoplasmic, N-terminally processed] [Includes: Methylenetetrahydrofolate dehydrogenase (EC 1.5.1.5); Methenyltetrahydrofolate cyclohydrolase (EC 3.5.4.9); Formyltetrahydrofolate synthetase (EC 6.3.4.3)]	-1.14924	382.091	27.0977	705	93	100.55	100.549	101.559	5447
CL562Contig3	Q9DGF6_XENLA	TFG_HUMAN	Protein TFG (TRK-fused gene protein)	-3	381.926	0	114	0	44.466	44.723	43.448	6570
dsrrswapns_comp198479_c0_seq2	Q5U253_XENLA	PIMT_HUMAN	Protein-L-isoaspartate(D-aspartate) O-methyltransferase (PIMT) (EC 2.1.1.77) (L-isoaspartyl protein carboxyl methyltransferase) (Protein L-isoaspartyl/D-aspartyl methyltransferase) (Protein-beta-aspartate methyltransferase)	-0.0375542	379.039	347.64	146	149	30.333	110.927	24.636	1112
CL11526Contig1	PATL2_XENLA	PATL2_HUMAN	Protein PAT1 homolog 2 (PAT1-like protein 2) (Protein PAT1 homolog a) (Pat1a) (hPat1a)	-0.762242	378.071	65.3629	401	60	83.39	109.407	61.464	750
CL2943Contig3	Q6IP85_XENLA	VTA1_HUMAN	Vacuolar protein sorting-associated protein VTA1 homolog (Dopamine-responsive gene 1 protein) (DRG-1) (LYST-interacting protein 5) (LIP5) (SKD1-binding protein 1) (SBP1)	-1.52353	377.739	11.3153	108	16	33.789	33.789	33.879	4138
CL490Contig3	Q52L12_XENLA	LPP_HUMAN	Lipoma-preferred partner (LIM domain-containing preferred translocation partner in lipoma)	-2.37583	377.036	1.58692	126	5	66.816	67.334	65.746	6021
CL4310Contig2	Q7ZWZ9_XENLA	DNM1L_HUMAN	Dynamin-1-like protein (EC 3.6.5.5) (Dnm1p/Vps1p-like protein) (DVLP) (Dynamin family member proline-rich carboxyl-terminal domain less) (Dymple) (Dynamin-like protein) (Dynamin-like protein 4) (Dynamin-like protein IV) (HdynIV) (Dynamin-related protein 1)	-1.18705	376.587	24.4801	756	112	77.825	77.825	81.877	5549
dsrrswapns_comp216794_c1_seq4	F6SGP2_XENTR	GYS1_HUMAN	Glycogen [starch] synthase, muscle (EC 2.4.1.11)	-3	376.09	0.193253	506	1	84.209	80.83	83.786	9746
CL961Contig3	F6XKW0_XENTR	DYHC1_HUMAN	Cytoplasmic dynein 1 heavy chain 1 (Cytoplasmic dynein heavy chain 1) (Dynein heavy chain, cytosolic)	-2.82489	375.52	0.562004	4868	5	532.56	63.305	532.408	8661
CL2863Contig4	Q7ZYS4_XENLA	PDLI1_HUMAN	PDZ and LIM domain protein 1 (C-terminal LIM domain protein 1) (Elfin) (LIM domain protein CLP-36)	-0.240496	374.207	215.088	198	151	35.54	35.54	36.072	4060
dsrrswapns_comp206882_c2_seq1	Q63ZK6_XENLA	PFD5_HUMAN	Prefoldin subunit 5 (C-Myc-binding protein Mm-1) (Myc modulator 1)	-1.90503	373.06	4.6425	77	2	23.258	16.871	17.328	9142
zeinaSSns_comp386640_c0_seq2	Q6AZJ3_XENLA	SNAA_HUMAN	Alpha-soluble NSF attachment protein (SNAP-alpha) (N-ethylmaleimide-sensitive factor attachment protein alpha)	-0.251521	369.625	207.129	152	145	33.23	33.231	33.233	11060
CL2959Contig1	I4E3A_XENLA	IF4E3_HUMAN	Eukaryotic translation initiation factor 4E type 3 (eIF-4E type 3) (eIF-4E3) (eIF4E type 3) (eIF4E-3)	-0.303685	368.136	182.946	63	44	26.33	24.814	24.441	4154
CL12622Contig1	Q66IW5_XENLA	DCXR_HUMAN	L-xylulose reductase (XR) (EC 1.1.1.10) (Carbonyl reductase II) (Dicarbonyl/L-xylulose reductase) (Kidney dicarbonyl reductase) (kiDCR) (Short chain dehydrogenase/reductase family 20C member 1) (Sperm surface protein P34H)	-0.174809	366.539	245.082	118	55	28.835	137.353	25.913	1113
CL4450Contig1	Q9PTN1_XENLA	KS6A3_HUMAN	Ribosomal protein S6 kinase alpha-3 (S6K-alpha-3) (EC 2.7.11.1) (90 kDa ribosomal protein S6 kinase 3) (p90-RSK 3) (p90RSK3) (Insulin-stimulated protein kinase 1) (ISPK-1) (MAP kinase-activated protein kinase 1b) (MAPK-activated protein kinase 1b) (MAPKAP kinase 1b) (MAPKAPK-1b) (Ribosomal S6 kinase 2) (RSK-2) (pp90RSK2)	-0.265494	365.476	198.319	417	265	83.274	83.275	83.736	5649
CL11534Contig1	F7C781_XENTR	THUM3_HUMAN	THUMP domain-containing protein 3	-3	365.309	0	276	0	59.871	77.089	57.003	754
CL4659Contig1	B1WBD5_XENLA	CAPR2_HUMAN	Caprin-2 (C1q domain-containing protein 1) (Cytoplasmic activation/proliferation-associated protein 2) (Gastric cancer multidrug resistance-associated protein) (Protein EEG-1) (RNA granule protein 140)	-3	362.505	0.118067	257	2	114.54	105.494	125.925	5834
CL106Contig12	Q6GPR7_XENLA	PEBP1_HUMAN	Phosphatidylethanolamine-binding protein 1 (PEBP-1) (HCNPpp) (Neuropolypeptide h3) (Prostatic-binding protein) (Raf kinase inhibitor protein) (RKIP) [Cleaved into: Hippocampal cholinergic neurostimulating peptide (HCNP)]	-0.267933	361.397	195.007	70	33	22.422	153.256	21.057	441
CL1743Contig3	Q7ZTR3_XENLA	PP1A_HUMAN	Serine/threonine-protein phosphatase PP1-alpha catalytic subunit (PP-1A) (EC 3.1.3.16)	-0.147	361.252	257.52	191	131	37.197	37.198	37.512	2194
CL8271Contig1	FAHD2_XENLA	FAH2A_HUMAN	Fumarylacetoacetate hydrolase domain-containing protein 2A (EC 3.-.-.-)	-0.983578	361.044	37.4958	184	54	35.122	35.122	34.596	8062
CL25449Contig1	Q6DJK7_XENLA	VPS4B_HUMAN	Vacuolar protein sorting-associated protein 4B (EC 3.6.4.6) (Cell migration-inducing gene 1 protein) (Suppressor of K(+) transport growth defect 1) (Protein SKD1)	-0.0495098	357.932	319.367	199	164	49.282	49.282	49.302	3653
TC423524	Q640X8_XENLA	PSME1_HUMAN	Proteasome activator complex subunit 1 (11S regulator complex subunit alpha) (REG-alpha) (Activator of multicatalytic protease subunit 1) (Interferon gamma up-regulated I-5111 protein) (IGUP I-5111) (Proteasome activator 28 subunit alpha) (PA28a) (PA28alpha)	-0.286226	355.801	184.069	174	137	27.853	27.854	28.723	10444
CL11665Contig1	Q9YI90_XENLA		XEN: LOC100145643 protein (Fragment)	-3	352.921	0	109	0	49.159	76.84		794
CL5910Contig1	Q6PAF1_XENLA	VATF_HUMAN	V-type proton ATPase subunit F (V-ATPase subunit F) (V-ATPase 14 kDa subunit) (Vacuolar proton pump subunit F)	-2.20431	349.137	2.18114	104	6	13.653	13.653	13.37	6781
CL5192Contig1	Q6DE12_XENLA	PLIN3_HUMAN	Perilipin-3 (47 kDa mannose 6-phosphate receptor-binding protein) (47 kDa MPR-binding protein) (Cargo selection protein TIP47) (Mannose-6-phosphate receptor-binding protein 1) (Placental protein 17) (PP17)	-0.166767	344.397	234.581	120	195	46.182	46.183	47.075	6249
CL1057Contig4	B7ZPK2_XENLA	ARF4_HUMAN	ADP-ribosylation factor 4	-1.31937	343.11	16.4461	96	7	20.586	531.504	20.511	401
CL3363Contig3	Q6P704_XENLA	UFD1_HUMAN	Ubiquitin fusion degradation protein 1 homolog (UB fusion protein 1)	0.456697	342.751	981.014	174	145	34.857	34.858	34.5	4543
CL1032Contig2	B1H1P6_XENLA	4ET_HUMAN	Eukaryotic translation initiation factor 4E transporter (4E-T) (eIF4E transporter) (Eukaryotic translation initiation factor 4E nuclear import factor 1)	-1.99648	341.499	3.44276	387	15	105.56	27.685	108.201	311
CL9254Contig1	Q5BIX5_XENLA	VATH_HUMAN	V-type proton ATPase subunit H (V-ATPase subunit H) (Nef-binding protein 1) (NBP1) (Protein VMA13 homolog) (V-ATPase 50/57 kDa subunits) (Vacuolar proton pump subunit H) (Vacuolar proton pump subunit SFD)	-2.77527	341.167	0.572397	258	3	55.194	55.267	55.883	8508
CL15000Contig1	A8KBG9_XENTR	KIF6_HUMAN	Kinesin-like protein KIF6	-0.267905	340.573	183.783	16	2	85.485	79.664	92.569	1738
CL9278Contig1	PTER_XENLA	PTER_HUMAN	Phosphotriesterase-related protein (EC 3.1.-.-) (Parathion hydrolase-related protein) (hPHRP)	-0.52315	340.069	101.957	54	96	38.751	38.751	39.018	8521
CL2325Contig4	Q6PAW9_XENLA	RAB10_HUMAN	Ras-related protein Rab-10	-1.38364	333.837	13.8005	266	19	22.543	22.569	22.541	3357
zeinaSSns_comp385083_c0_seq3	Q6DFK7_XENLA	G3BP2_HUMAN	Ras GTPase-activating protein-binding protein 2 (G3BP-2) (GAP SH3 domain-binding protein 2)	-2.1693	333.752	2.2601	297	9	54.362	54.363	54.121	11001
CL3117Contig2	Q7T0M8_XENLA	SYFB_HUMAN	Phenylalanine--tRNA ligase beta subunit (EC 6.1.1.20) (Phenylalanyl-tRNA synthetase beta subunit) (PheRS)	-2.58469	333.255	0.867137	215	6	65.707	65.705	66.116	4326
CL329Contig6	B1WBA6_XENLA	IF4G1_HUMAN	Eukaryotic translation initiation factor 4 gamma 1 (eIF-4-gamma 1) (eIF-4G 1) (eIF-4G1) (p220)	-2.4724	332.708	1.12114	1277	21	178.02	77.982	175.491	4484
CL3386Contig1	Q66IS4_XENLA	PMM2_HUMAN	Phosphomannomutase 2 (PMM 2) (EC 5.4.2.8)	-0.331196	331.161	154.47	130	101	28.072	28.072	28.082	4570
CL459Contig4	Q6NUB8_XENLA	FKBP4_HUMAN	Peptidyl-prolyl cis-trans isomerase FKBP4 (PPIase FKBP4) (EC 5.2.1.8) (51 kDa FK506-binding protein) (FKBP51) (52 kDa FK506-binding protein) (52 kDa FKBP) (FKBP-52) (59 kDa immunophilin) (p59) (FK506-binding protein 4) (FKBP-4) (FKBP59) (HSP-binding immunophilin) (HBI) (Immunophilin FKBP52) (Rotamase) [Cleaved into: Peptidyl-prolyl cis-trans isomerase FKBP4, N-terminally processed]	-0.506687	331.032	103.082	256	164	50.098	50.099	51.805	5776
CL1396Contig4	Q2VPG7_XENLA	SNAG_HUMAN	Gamma-soluble NSF attachment protein (SNAP-gamma) (N-ethylmaleimide-sensitive factor attachment protein gamma)	-0.44533	328.56	117.838	168	107	35.009	35.01	34.746	1497
CL115Contig6	ERF1_XENLA	ERF1_HUMAN	Eukaryotic peptide chain release factor subunit 1 (Eukaryotic release factor 1) (eRF1) (Protein Cl1) (TB3-1)	-1.83825	328.365	4.76549	83	4	49.01	234.331	49.031	771
CL6110Contig1	CSN5_XENLA	CSN5_HUMAN	COP9 signalosome complex subunit 5 (SGN5) (Signalosome subunit 5) (EC 3.4.-.-) (Jun activation domain-binding protein 1)	0.330649	326.38	698.833	264	424	37.51	37.511	37.579	6908
CL7024Contig2	KPRB_XENTR	KPRB_HUMAN	Phosphoribosyl pyrophosphate synthase-associated protein 2 (PRPP synthase-associated protein 2) (41 kDa phosphoribosypyrophosphate synthetase-associated protein) (PAP41)	-0.577811	325.575	86.0676	262	114	39.578	44.2	40.926	7458
CL8379Contig1	NUD16_XENLA	NUD16_HUMAN	U8 snoRNA-decapping enzyme (EC 3.6.1.62) (IDP phosphatase) (IDPase) (EC 3.6.1.-) (Inosine diphosphate phosphatase) (Nucleoside diphosphate-linked moiety X motif 16) (Nudix motif 16) (U8 snoRNA-binding protein H29K) (m7GpppN-mRNA hydrolase)	0.255951	324.927	585.783	113	264	24.35	24.35	21.273	8116
dsrrswapns_comp212204_c0_seq2	VPS29_XENLA	VPS29_HUMAN	Vacuolar protein sorting-associated protein 29 (hVPS29) (PEP11 homolog) (Vesicle protein sorting 29)	-1.72999	324.245	6.03786	104	14	20.449	20.45	20.506	9371
CL3536Contig1	P5CR3_XENLA	P5CR3_HUMAN	Pyrroline-5-carboxylate reductase 3 (P5C reductase 3) (P5CR 3) (EC 1.5.1.2) (Pyrroline-5-carboxylate reductase-like protein)	-0.0132335	323.927	314.205	149	171	28.933	28.875	28.663	4729
CL486Contig5	ENSA_XENLA	ENSA_HUMAN	Alpha-endosulfine (ARPP-19e)	-0.785382	322.814	52.914	62	22	13.946	13.946	13.389	5993
CL6263Contig1	Q6AZI9_XENLA	PRPS1_HUMAN	Ribose-phosphate pyrophosphokinase 1 (EC 2.7.6.1) (PPRibP) (Phosphoribosyl pyrophosphate synthase I) (PRS-I)	-0.541612	322.637	92.7048	50	119	34.829	34.829	34.834	6987
CL7942Contig1	ISOC1_XENLA	ISOC1_HUMAN	Isochorismatase domain-containing protein 1	-0.343459	322.496	146.24	137	68	33.538	33.538	32.237	7911
CL579Contig5	Q641H1_XENLA	MYL9_HUMAN	Myosin regulatory light polypeptide 9 (20 kDa myosin light chain) (LC20) (MLC-2C) (Myosin RLC) (Myosin regulatory light chain 2, smooth muscle isoform) (Myosin regulatory light chain 9) (Myosin regulatory light chain MRLC1)	-3	319.989	0	45	0	19.836	19.836	19.827	6690
CL13459Contig1	Q5PPT7_XENLA	GALT_HUMAN	Galactose-1-phosphate uridylyltransferase (Gal-1-P uridylyltransferase) (EC 2.7.7.12) (UDP-glucose--hexose-1-phosphate uridylyltransferase)	-1.53899	318.98	9.22082	113	10	41.676	43.386	43.363	1358
CL7869Contig1	Q0IHC9_XENLA	GTPC1_HUMAN	Putative GTP cyclohydrolase 1 type 2 NIF3L1 (EC 3.5.4.16) (Amyotrophic lateral sclerosis 2 chromosomal region candidate gene 1 protein) (GTP cyclohydrolase I) (NIF3-like protein 1)	-0.447775	317.745	113.319	75	31	40.031	36.981	41.968	7872
CL6221Contig1	Q66IX3_XENLA	RBPS2_HUMAN	RNA-binding protein with multiple splicing 2	0.0938559	317.514	394.111	49	89	21.692	21.693	22.497	6973
zeinaSSns_comp381296_c0_seq9	ATG3_XENLA	ATG3_HUMAN	Ubiquitin-like-conjugating enzyme ATG3 (EC 6.3.2.-) (Autophagy-related protein 3) (APG3-like) (hApg3) (Protein PC3-96)	-1.14738	317.344	22.6023	109	12	34.768	35.644	35.864	10922
CL3992Contig1	CSN3_XENLA	CSN3_HUMAN	COP9 signalosome complex subunit 3 (SGN3) (Signalosome subunit 3) (JAB1-containing signalosome subunit 3)	0.256314	315.905	569.993	157	351	47.795	47.795	47.873	5231
TC429710	GNPI2_XENLA	GNPI2_HUMAN	Glucosamine-6-phosphate isomerase 2 (EC 3.5.99.6) (Glucosamine-6-phosphate deaminase 2) (GNPDA 2) (GlcN6P deaminase 2) (Glucosamine-6-phosphate isomerase SB52)	-0.398847	315.56	125.961	135	72	25.048	30.92	31.085	10498
CL763Contig5	F6X369_XENTR	UBE2O_HUMAN	E2/E3 hybrid ubiquitin-protein ligase UBE2O (EC 6.3.2.-) (EC 6.3.2.19) (Ubiquitin carrier protein O) (Ubiquitin-conjugating enzyme E2 O) (Ubiquitin-conjugating enzyme E2 of 230 kDa) (Ubiquitin-conjugating enzyme E2-230K) (Ubiquitin-protein ligase O)	-1.28928	315.14	16.1891	619	118	143.58	35.11	141.293	7763
dsrrswapns_comp211891_c0_seq2	Q6PHW7_XENLA	ELOC_HUMAN	Transcription elongation factor B polypeptide 1 (Elongin 15 kDa subunit) (Elongin-C) (EloC) (RNA polymerase II transcription factor SIII subunit C) (SIII p15)	0.315319	314.586	650.217	109	177	12.473	12.473	12.473	9351
CL6315Contig1	Q7ZYT2_XENLA	NMT1_HUMAN	Glycylpeptide N-tetradecanoyltransferase 1 (EC 2.3.1.97) (Myristoyl-CoA:protein N-myristoyltransferase 1) (NMT 1) (Type I N-myristoyltransferase) (Peptide N-myristoyltransferase 1)	-3	313.902	0	215	0	55.322	55.194	56.806	7023
TC435417	UFM1_XENLA	UFM1_HUMAN	Ubiquitin-fold modifier 1	-1.12967	313.223	23.2374	33	2	9.1476	9.175	9.118	10551
CL3415Contig2	Q498K6_XENLA	COPB_HUMAN	Coatomer subunit beta (Beta-coat protein) (Beta-COP)	-2.916	311.494	0.37796	430	3	106.92	106.924	107.142	4607
CL5097Contig2	Q9DDL0_XENLA	DC1L1_HUMAN	Cytoplasmic dynein 1 light intermediate chain 1 (LIC1) (Dynein light chain A) (DLC-A) (Dynein light intermediate chain 1, cytosolic)	-3	309.086	0	333	0	56.064	56.065	56.579	6180
CL131Contig3	Q7SZA9_XENLA	RHOA_HUMAN	Transforming protein RhoA (Rho cDNA clone 12) (h12)	-0.997956	308.905	31.0362	76	45	21.898	21.898	21.768	1276
CL1781Contig2	Q498G4_XENLA	SEPT9_HUMAN	Septin-9 (MLL septin-like fusion protein MSF-A) (MLL septin-like fusion protein) (Ovarian/Breast septin) (Ov/Br septin) (Septin D1)	-1.81626	308.579	4.71097	98	12	38.697	38.666	65.401	2244
CL9024Contig1	ASGL1_XENLA	ASGL1_HUMAN	Isoaspartyl peptidase/L-asparaginase (EC 3.4.19.5) (EC 3.5.1.1) (Asparaginase-like protein 1) (Beta-aspartyl-peptidase) (Isoaspartyl dipeptidase) (L-asparagine amidohydrolase) [Cleaved into: Isoaspartyl peptidase/L-asparaginase alpha chain; Isoaspartyl peptidase/L-asparaginase beta chain]	-0.467442	308.531	105.161	88	51	32.865	32.505	32.055	8408
CL2008Contig1	WDR61_XENLA	WDR61_HUMAN	WD repeat-containing protein 61 (Meiotic recombination REC14 protein homolog) (SKI8 homolog) (Ski8) [Cleaved into: WD repeat-containing protein 61, N-terminally processed]	0.225243	308.37	517.983	128	219	33.334	33.334	33.581	2906
CL3Contig33	K2C5_XENLA	K2C8_HUMAN	Keratin, type II cytoskeletal 8 (Cytokeratin-8) (CK-8) (Keratin-8) (K8) (Type-II keratin Kb8)	0.235561	308.064	529.91	20	65	54.727	55.451	53.704	5247
CL4225Contig2	CSK2B_XENLA	CSK2B_HUMAN	Casein kinase II subunit beta (CK II beta) (Phosvitin) (Protein G5a)	0.830226	307.999	2083.41	59	263	24.96	24.96	24.942	5472
CL14Contig15	Q7ZXF7_XENLA	RAB1A_HUMAN	Ras-related protein Rab-1A (YPT1-related protein)	-1.48439	307.134	10.0679	144	23	22.661	22.662	22.678	1733
CL8545Contig1	Q5HZC7_XENTR	6PGL_HUMAN	6-phosphogluconolactonase (6PGL) (EC 3.1.1.31)	-0.155857	306.735	214.243	62	101	29.407		27.547	8189
CL9218Contig1	Q6NTQ7_XENLA	XPP1_HUMAN	Xaa-Pro aminopeptidase 1 (EC 3.4.11.9) (Aminoacylproline aminopeptidase) (Cytosolic aminopeptidase P) (Soluble aminopeptidase P) (sAmp) (X-Pro aminopeptidase 1) (X-prolyl aminopeptidase 1, soluble)	-0.544895	306.067	87.2814	190	96	69.022	69.023	69.918	8492
CL9953Contig1	Q6GN03_XENLA	GPDA_HUMAN	Glycerol-3-phosphate dehydrogenase [NAD(+)], cytoplasmic (GPD-C) (GPDH-C) (EC 1.1.1.8)	-0.108297	305.623	238.171	159	106	38.291	38.291	37.568	8816
CL2446Contig4	Q6PA99_XENLA	RAB7A_HUMAN	Ras-related protein Rab-7a	-1.2256	305.606	18.1787	136	16	23.538	23.538	23.49	3499
TC424172	PRPS2_XENLA	PRPS2_HUMAN	Ribose-phosphate pyrophosphokinase 2 (EC 2.7.6.1) (PPRibP) (Phosphoribosyl pyrophosphate synthase II) (PRS-II)	-0.657285	305.457	67.2458	142	63	34.775	34.702	34.769	10446
CL2483Contig2	AR19B_XENLA	ARP19_HUMAN	cAMP-regulated phosphoprotein 19 (ARPP-19)	-1.81609	304.762	4.6545	22	3	13.043	13.043	12.323	3554
CL3255Contig2	Q52KT0_XENLA	PEPL1_HUMAN	Probable aminopeptidase NPEPL1 (EC 3.4.11.-) (Aminopeptidase-like 1)	0.405836	304.096	774.189	160	231	57.911	55.815	55.861	4445
DT057848	Q7ZWW1_XENLA	RAB6A_HUMAN	Ras-related protein Rab-6A (Rab-6)	-1.45567	299.689	10.4954	114	16	22.174	23.446	23.593	9910
CL18845Contig1	Q6DD58_XENLA	TBA4A_HUMAN	Tubulin alpha-4A chain (Alpha-tubulin 1) (Testis-specific alpha-tubulin) (Tubulin H2-alpha) (Tubulin alpha-1 chain)	-1.41377	296.954	11.4529	89	8	49.887	49.887	49.924	2435
CL12618Contig1	UBCP1_XENLA	UBCP1_HUMAN	Ubiquitin-like domain-containing CTD phosphatase 1 (EC 3.1.3.16) (Nuclear proteasome inhibitor UBLCP1)	0.143047	296.188	411.733	143	209	36.74	272.604	36.805	1109
CL4891Contig2	Q7ZZM6_XENLA	GALE_HUMAN	UDP-glucose 4-epimerase (EC 5.1.3.2) (Galactowaldenase) (UDP-N-acetylgalactosamine 4-epimerase) (UDP-GalNAc 4-epimerase) (UDP-N-acetylglucosamine 4-epimerase) (UDP-GlcNAc 4-epimerase) (EC 5.1.3.7) (UDP-galactose 4-epimerase)	-0.0137185	292.898	283.791	207	173	38.257	38.258	38.282	6004
CL17216Contig1	Q6IND3_XENLA	NUDT5_HUMAN	ADP-sugar pyrophosphatase (EC 3.6.1.13) (8-oxo-dGDP phosphatase) (EC 3.6.1.58) (Nucleoside diphosphate-linked moiety X motif 5) (Nudix motif 5) (YSA1H)	-0.311597	291.018	142.011	125	82	24.825	24.771	24.328	2153
CL10436Contig1	Q4QQZ3_XENLA	PPIH_HUMAN	Peptidyl-prolyl cis-trans isomerase H (PPIase H) (EC 5.2.1.8) (Rotamase H) (Small nuclear ribonucleoprotein particle-specific cyclophilin H) (CypH) (U-snRNP-associated cyclophilin SnuCyp-20) (USA-CYP)	0.131478	288.469	390.46	115	185	19.166	76.941	19.208	356
CL5059Contig3	CSN8_XENLA	CSN8_HUMAN	COP9 signalosome complex subunit 8 (SGN8) (Signalosome subunit 8) (COP9 homolog) (hCOP9) (JAB1-containing signalosome subunit 8)	0.347693	287.999	641.334	63	37	21.755	21.756	23.226	6151
CL1455Contig3	Q7ZXZ9_XENLA	U5S1_HUMAN	116 kDa U5 small nuclear ribonucleoprotein component (Elongation factor Tu GTP-binding domain-containing protein 2) (SNU114 homolog) (hSNU114) (U5 snRNP-specific protein, 116 kDa) (U5-116 kDa)	0.360218	287.671	659.348	623	1053	109.7	109.703	109.436	1627
CL1Contig143	B7ZR20_XENLA	SEPT2_HUMAN	Septin-2 (Neural precursor cell expressed developmentally down-regulated protein 5) (NEDD-5)	-3	287.491	0	172	0	40.927	40.928	41.487	2720
CL11768Contig1	UBA5_XENLA	UBA5_HUMAN	Ubiquitin-like modifier-activating enzyme 5 (Ubiquitin-activating enzyme 5) (ThiFP1) (UFM1-activating enzyme) (Ubiquitin-activating enzyme E1 domain-containing protein 1)	-3	287.004	0	133	0	44.169	22.451	44.863	831
CL8532Contig1	NH2L1_XENLA	NH2L1_HUMAN	NHP2-like protein 1 (High mobility group-like nuclear protein 2 homolog 1) (OTK27) (SNU13 homolog) (hSNU13) (U4/U6.U5 tri-snRNP 15.5 kDa protein) [Cleaved into: NHP2-like protein 1, N-terminally processed]	0.837565	286.955	1974.14	36	132	14.068	14.068	14.174	8185
CL13735Contig1	ABRAL_XENLA	ABRAL_HUMAN	Costars family protein ABRACL (ABRA C-terminal-like protein)	-0.997234	285.871	28.7698	33	11	12.392	8.956	9.056	1435
dsrrswapns_comp214686_c2_seq3	Q642N8_XENLA	STRAP_HUMAN	Serine-threonine kinase receptor-associated protein (MAP activator with WD repeats) (UNR-interacting protein) (WD-40 repeat protein PT-WD)	-0.437736	285.303	104.129	184	68	40.964	36.169	38.438	9547
CL292Contig3	Q801P5_XENLA	UB2G1_HUMAN	Ubiquitin-conjugating enzyme E2 G1 (EC 6.3.2.19) (E217K) (UBC7) (Ubiquitin carrier protein G1) (Ubiquitin-protein ligase G1) [Cleaved into: Ubiquitin-conjugating enzyme E2 G1, N-terminally processed]	-0.178072	285.299	189.334	74	63	19.51	19.537	19.509	4119
CL898Contig1	A8WH35_XENLA	NAA15_HUMAN	N-alpha-acetyltransferase 15, NatA auxiliary subunit (Gastric cancer antigen Ga19) (N-terminal acetyltransferase) (NMDA receptor-regulated protein 1) (Protein tubedown-1) (Tbdn100)	-3	283.711	0.0535677	711	1	101.08	101.081	101.272	8376
CL3450Contig1	Q6NRS4_XENLA	SNX1_HUMAN	Sorting nexin-1	-2.05338	283.002	2.5027	315	9	57.661	58.599	59.07	4635
CL150Contig3	UB10B_XENLA	UBP10_HUMAN	Ubiquitin carboxyl-terminal hydrolase 10 (EC 3.4.19.12) (Deubiquitinating enzyme 10) (Ubiquitin thioesterase 10) (Ubiquitin-specific-processing protease 10)	-3	282.491	0.0841099	389	1	90.793	89.197	87.134	1760
dsrrswapns_comp202299_c0_seq3	A9JS41_XENLA	S10AD_HUMAN	Protein S100-A13 (S100 calcium-binding protein A13)	-3	277.827	0	17	0	10.94	11.651	11.471	9087
CL488Contig2	Q6DJD1_XENLA	COPA_HUMAN	Coatomer subunit alpha (Alpha-coat protein) (Alpha-COP) (HEP-COP) (HEPCOP) [Cleaved into: Xenin (Xenopsin-related peptide); Proxenin]	-3	276.524	0	917	0	138.59	138.578	138.346	6001
CL8883Contig1	Q5EAW0_XENLA	ST1A1_HUMAN	Sulfotransferase 1A1 (ST1A1) (EC 2.8.2.1) (Aryl sulfotransferase 1) (HAST1/HAST2) (Phenol sulfotransferase 1) (Phenol-sulfating phenol sulfotransferase 1) (P-PST 1) (ST1A3) (Thermostable phenol sulfotransferase) (Ts-PST)	-0.328875	275.601	129.243	229	121	35.646	35.647	34.165	8333
CL12016Contig1	Q3B8E0_XENLA	TPD52_HUMAN	Tumor protein D52 (Protein N8)	-1.0641	272.693	23.5272	53	8	19.569	337.781	24.327	936
CL3141Contig1	Q5U4S6_XENLA	PA1B2_HUMAN	Platelet-activating factor acetylhydrolase IB subunit beta (EC 3.1.1.47) (PAF acetylhydrolase 30 kDa subunit) (PAF-AH 30 kDa subunit) (PAF-AH subunit beta) (PAFAH subunit beta)	-0.418846	272.482	103.87	55	96	25.86	25.861	25.569	4350
CL5418Contig3	Q7SY64_XENLA	PEPD_HUMAN	Xaa-Pro dipeptidase (X-Pro dipeptidase) (EC 3.4.13.9) (Imidodipeptidase) (Peptidase D) (Proline dipeptidase) (Prolidase)	-0.412605	271.918	105.156	137	103	55.294	55.294	54.548	6423
CL36077Contig1	M1ZMQ0_XENTR	AOXA_HUMAN	Aldehyde oxidase (EC 1.2.3.1) (Aldehyde oxidase 1) (Azaheterocycle hydroxylase) (EC 1.17.3.-)	-1.46643	271.538	9.27688	155	19	40.651	138.606	147.918	4804
dsrrswapns_comp211471_c4_seq2	CHM4B_XENLA	CHM4B_HUMAN	Charged multivesicular body protein 4b (Chromatin-modifying protein 4b) (CHMP4b) (SNF7 homolog associated with Alix 1) (SNF7-2) (hSnf7-2) (Vacuolar protein sorting-associated protein 32-2) (Vps32-2) (hVps32-2)	0.226164	270.822	455.877	62	89	24.879	24.849	24.95	3628
CL1901Contig4	UBC12_XENLA	UBC12_HUMAN	NEDD8-conjugating enzyme Ubc12 (EC 6.3.2.-) (NEDD8 carrier protein) (NEDD8 protein ligase) (Ubiquitin-conjugating enzyme E2 M)	0.584349	269.598	1035.3	75	191	20.966	20.953	20.9	2477
CL15754Contig1	A4QNG4_XENTR	TR112_HUMAN	Multifunctional methyltransferase subunit TRM112-like protein (tRNA methyltransferase 112 homolog)	0.061747	269.325	310.472	54	85	13.926		14.199	1923
CL1006Contig2	Q7ZTN2_XENLA	VIGLN_HUMAN	Vigilin (High density lipoprotein-binding protein) (HDL-binding protein)	-2.34603	268.963	1.21244	609	23	143.18	48.614	141.456	204
CL8140Contig1	Q66IR7_XENLA	F16P2_HUMAN	Fructose-1,6-bisphosphatase isozyme 2 (FBPase 2) (EC 3.1.3.11) (D-fructose-1,6-bisphosphate 1-phosphohydrolase 2) (Muscle FBPase)	-0.288092	268.613	138.368	96	67	37.081	37.082	36.743	8004
CL12697Contig1		DNPH1_HUMAN	2'-deoxynucleoside 5'-phosphate N-hydrolase 1 (EC 3.2.2.-) (c-Myc-responsive protein RCL)	-0.0255848	267.104	251.823	81	121	17.24		19.108	1132
CL13216Contig1	A1L2T0_XENLA	GALM_HUMAN	Aldose 1-epimerase (EC 5.1.3.3) (Galactose mutarotase)	-0.0359573	265.424	244.334	113	89	37.735	37.736	37.766	1279
CL257Contig9	Q9YI90_XENLA	MAP4_HUMAN	Microtubule-associated protein 4 (MAP-4)	-3	264.603	0.0909755	561	1	130.13	130.136	121.005	3714
CL6854Contig1	Q4V857_XENLA	AP1M1_HUMAN	AP-1 complex subunit mu-1 (AP-mu chain family member mu1A) (Adaptor protein complex AP-1 subunit mu-1) (Adaptor-related protein complex 1 subunit mu-1) (Clathrin assembly protein complex 1 mu-1 medium chain 1) (Clathrin coat assembly protein AP47) (Clathrin coat-associated protein AP47) (Golgi adaptor HA1/AP1 adaptin mu-1 subunit) (Mu-adaptin 1) (Mu1A-adaptin)	-3	263.104	0	210	0	48.526	48.527	48.587	7353
CL9888Contig1	Q68F26_XENLA	BUP1_HUMAN	Beta-ureidopropionase (EC 3.5.1.6) (BUP-1) (Beta-alanine synthase) (N-carbamoyl-beta-alanine amidohydrolase)	-0.431227	263.057	97.4591	181	47	43.16	43.18	43.166	8782
CL354Contig1	Q7ZYP7_XENLA	IMDH2_HUMAN	Inosine-5'-monophosphate dehydrogenase 2 (IMP dehydrogenase 2) (IMPD 2) (IMPDH 2) (EC 1.1.1.205) (IMPDH-II)	-0.743324	262.502	47.4033	162	72	57.56	55.45	55.805	4740
CL1Contig708	Q7ZYM5_XENLA	SDCB1_HUMAN	Syntenin-1 (Melanoma differentiation-associated protein 9) (MDA-9) (Pro-TGF-alpha cytoplasmic domain-interacting protein 18) (TACIP18) (Scaffold protein Pbp1) (Syndecan-binding protein 1)	0.161289	259.189	375.756	134	138	31.98	31.984	32.444	2854
CL9126Contig1	Q9IB66_XENLA	CASP6_HUMAN	Caspase-6 (CASP-6) (EC 3.4.22.59) (Apoptotic protease Mch-2) [Cleaved into: Caspase-6 subunit p18; Caspase-6 subunit p11]	-0.510034	258.984	80.0273	164	67	34.132	34.133	33.31	8447
CL843Contig2	Q66IN5_XENLA		XEN: MGC86492 protein	-3	258.089	0.0572919	441	2	70.196	70.225		8142
CL49Contig6	Q28FI3_XENTR	MYCBP_HUMAN	C-Myc-binding protein (Associate of Myc 1) (AMY-1)	-2.09886	256.699	2.04441	36	5	11.723		11.967	6098
CL688Contig3	Q6GNQ0_XENLA	SRC8_HUMAN	Src substrate cortactin (Amplaxin) (Oncogene EMS1)	-3	256.547	0.216543	192	2	61.717	63.77	61.586	7367
CL131Contig10	Q8QHI4_XENLA	EIF1B_HUMAN	Eukaryotic translation initiation factor 1b (eIF1b) (Protein translation factor SUI1 homolog GC20)	-0.910886	255.033	31.3119	46	12	12.827	12.828	12.824	1275
CL20124Contig1	Q6GP22_XENLA	RWDD1_HUMAN	RWD domain-containing protein 1 (DRG family-regulatory protein 2)	-3	253.281	0	49	0	25.911	25.911	27.94	2919
CL225Contig3	Q6NUG3_XENLA	EI2BA_HUMAN	Translation initiation factor eIF-2B subunit alpha (eIF-2B GDP-GTP exchange factor subunit alpha)	-0.739666	253.129	46.0973	176	63	33.576	33.576	33.712	3268
CL2568Contig2	Q6GQ94_XENLA	CAZA2_HUMAN	F-actin-capping protein subunit alpha-2 (CapZ alpha-2)	-0.353235	252.628	112.007	108	78	32.898	32.899	32.949	3680
CL1334Contig1	Q7SZA0_XENLA	F16P1_HUMAN	Fructose-1,6-bisphosphatase 1 (FBPase 1) (EC 3.1.3.11) (D-fructose-1,6-bisphosphate 1-phosphohydrolase 1) (Liver FBPase)	-0.40831	252.21	98.5036	61	123	36.882	36.809	36.842	1333
dsrrswapns_comp214368_c2_seq2	MAP1_XENLA	MAP11_HUMAN	Methionine aminopeptidase 1 (MAP 1) (MetAP 1) (EC 3.4.11.18) (Peptidase M 1)	-2.49333	251.378	0.807233	119	4	43.266	43.196	43.215	9529
CL13487Contig1	PITH1_XENLA	PITH1_HUMAN	PITH domain-containing protein 1	-0.0269043	251.313	236.216	68	149	23.557	23.557	24.178	1364
CL1486Contig2	Q8AVY4_XENLA	Q6NVI1_HUMAN	MARCKS protein (Fragment)	-1.98347	251.053	2.60792	36	5	29.205	29.064	14.859	1693
CL4156Contig1	B7ZQ46_XENLA	DDX4_HUMAN	Probable ATP-dependent RNA helicase DDX4 (EC 3.6.4.13) (DEAD box protein 4) (Vasa homolog)	-0.875952	247.914	32.9875	472	110	81.526	78.24	79.308	5415
CL8713Contig1	PP1RB_XENLA	PP1RB_HUMAN	Protein phosphatase 1 regulatory subunit 11 (Hemochromatosis candidate gene V protein) (HCG V) (Protein phosphatase inhibitor 3)	-0.366625	247.114	106.236	15	19	13.032	13.032	13.953	8258
CL8546Contig1	F7CVZ8_XENTR	GUAA_HUMAN	GMP synthase [glutamine-hydrolyzing] (EC 6.3.5.2) (GMP synthetase) (Glutamine amidotransferase)	0.950988	246.897	2205.49	512	1573	81.036		76.715	8190
dsrrswapns_comp211033_c3_seq1	Q0IHF5_XENLA	FA49A_HUMAN	Protein FAM49A	-0.196688	246.207	156.535	163	97	37.218	37.188	37.313	9301
CL6514Contig1	Q5XGT6_XENLA	ASPC1_HUMAN	Tether containing UBX domain for GLUT4 (Alveolar soft part sarcoma chromosomal region candidate gene 1 protein) (Alveolar soft part sarcoma locus) (Renal papillary cell carcinoma protein 17) (UBX domain-containing protein 9)	-0.193182	245.816	157.554	208	135	62.897	62.926	60.183	7157
CL3265Contig5	Q6GLK5_XENLA	HEM2_HUMAN	Delta-aminolevulinic acid dehydratase (ALADH) (EC 4.2.1.24) (Porphobilinogen synthase)	-0.226617	245.558	145.726	65	93	39.561	36.212	36.295	4454
CL3422Contig1	Q5FWV1_XENLA	VPS35_HUMAN	Vacuolar protein sorting-associated protein 35 (hVPS35) (Maternal-embryonic 3) (Vesicle protein sorting 35)	-3	245.535	0.0694286	289	1	92.767	91.431	91.707	4614
CL21027Contig1	CA123_XENLA	CA123_HUMAN	UPF0587 protein C1orf123	-0.19206	244.121	156.872	76	77	19.263	18.221	18.048	3052
CL698Contig6	Q6PA59_XENLA	YTHD1_HUMAN	YTH domain-containing family protein 1 (Dermatomyositis associated with cancer putative autoantigen 1) (DACA-1)	-3	243.711	0	63	0	62.949	61.481	60.874	7425
CL4898Contig3	Q7ZYR9_XENLA	EI2BB_HUMAN	Translation initiation factor eIF-2B subunit beta (S20I15) (S20III15) (eIF-2B GDP-GTP exchange factor subunit beta)	-3	243.184	0	186	0	38.968	34.221	38.99	6007
CL7490Contig3	Q6DJ60_XENTR	RAB5B_HUMAN	Ras-related protein Rab-5B	-1.66008	242.595	5.30647	84	16	23.678	23.635	23.707	7678
zeinaSSns_comp375583_c0_seq3	Q0IHD5_XENLA	PP14B_HUMAN	Protein phosphatase 1 regulatory subunit 14B (Phospholipase C-beta-3 neighbouring gene protein)	-0.399939	242.314	96.4804	27	13	14.903	14.946	15.911	10886
CL537Contig7	Q8AVM2_XENLA	IF5_HUMAN	Eukaryotic translation initiation factor 5 (eIF-5)	-1.90267	241.571	3.02257	224	15	49.623	49.623	49.223	6395
CL9395Contig1	B7ZRW2_XENLA	EPAB2_HUMAN	Embryonic polyadenylate-binding protein 2 (Embryonic poly(A)-binding protein 2) (ePABP-2) (ePABP2) (Embryonic poly(A)-binding protein type II) (Poly(A)-binding protein nuclear-like 1)	-0.0894309	239.317	194.779	118	106	24.171	24.171	30.386	8578
CL1Contig52	Q66L26_XENLA	HYPK_HUMAN	Huntingtin-interacting protein K (Huntingtin yeast partner K)	-2.29413	238.067	1.20939	60	2	13.811	13.683	14.665	2798
CL8674Contig1	Q5I0R5_XENTR	DYLT1_HUMAN	Dynein light chain Tctex-type 1 (Protein CW-1) (T-complex testis-specific protein 1 homolog)	-1.67729	237.433	4.99169	91	7	12.534	12.664	12.452	8242
CL4061Contig3	Q6GR32_XENLA	KS6A1_HUMAN	Ribosomal protein S6 kinase alpha-1 (S6K-alpha-1) (EC 2.7.11.1) (90 kDa ribosomal protein S6 kinase 1) (p90-RSK 1) (p90RSK1) (p90S6K) (MAP kinase-activated protein kinase 1a) (MAPK-activated protein kinase 1a) (MAPKAP kinase 1a) (MAPKAPK-1a) (Ribosomal S6 kinase 1) (RSK-1)	-0.190891	237.33	152.919	284	231	82.968	82.916	82.723	5320
CL4953Contig1	Q0P3R7_XENLA	EI2BD_HUMAN	Translation initiation factor eIF-2B subunit delta (eIF-2B GDP-GTP exchange factor subunit delta)	-3	237.224	0	354	0	62.31	62.311	57.557	6051
CL3519Contig2	C124A_XENLA	CC124_HUMAN	Coiled-coil domain-containing protein 124	-3	236.115	0	102	4	25.259	25.26	25.835	4706
CL3195Contig2	Q8AVZ5_XENLA	SMD3_HUMAN	Small nuclear ribonucleoprotein Sm D3 (Sm-D3) (snRNP core protein D3)	0.578343	235.296	891.166	51	130	13.902	13.902	13.916	4401
CL213Contig3	Q6NTL6_XENLA	GFPT1_HUMAN	Glutamine--fructose-6-phosphate aminotransferase [isomerizing] 1 (EC 2.6.1.16) (D-fructose-6-phosphate amidotransferase 1) (Glutamine:fructose-6-phosphate amidotransferase 1) (GFAT 1) (GFAT1) (Hexosephosphate aminotransferase 1)	-0.985436	234.88	24.289	650	21	78.037	76.79	78.806	3112
CL4151Contig1	CUL3A_XENLA	CUL3_HUMAN	Cullin-3 (CUL-3)	0.32886	230.921	492.405	314	498	88.95	88.951	88.93	5406
CL11808Contig1	F6R1M7_XENTR	NXP20_HUMAN	Protein NOXP20 (Nervous system overexpressed protein 20) (Protein FAM114A1)	-3	229.847	0	154	0	57.285	533.754	60.742	850
CL9634Contig1	F7A9L2_XENTR	MOV10_HUMAN	Putative helicase MOV-10 (EC 3.6.4.13) (Moloney leukemia virus 10 protein)	-2.99261	229.713	0.233657	579	2	112.24	121.959	113.671	8668
CL1427Contig1	VATC1_XENLA	VATC1_HUMAN	V-type proton ATPase subunit C 1 (V-ATPase subunit C 1) (Vacuolar proton pump subunit C 1)	-1.16824	228.646	15.5212	213	32	44.031	43.995	43.942	1579
CL291Contig2	B1H1C0_XENTR	NAGA_HUMAN	Putative N-acetylglucosamine-6-phosphate deacetylase (EC 3.5.1.25) (Amidohydrolase domain-containing protein 2) (GlcNAc 6-P deacetylase)	-0.44238	228.586	82.5411	87	43	44.012		43.748	4108
TC429515	Q7ZX78_XENLA	UB2R1_HUMAN	Ubiquitin-conjugating enzyme E2 R1 (EC 6.3.2.19) (Ubiquitin-conjugating enzyme E2-32 kDa complementing) (Ubiquitin-conjugating enzyme E2-CDC34) (Ubiquitin-protein ligase R1)	0.201125	228.511	363.105	66	99	23.829	26.848	26.737	1685
CL5046Contig2	PI42C_XENLA	PI42C_HUMAN	Phosphatidylinositol 5-phosphate 4-kinase type-2 gamma (EC 2.7.1.149) (Phosphatidylinositol 5-phosphate 4-kinase type II gamma) (PI(5)P 4-kinase type II gamma) (PIP4KII-gamma)	0.334068	228.081	492.218	149	332	53.368	47.651	47.3	6145
DY567732	H4_XENLA	H4_HUMAN	Histone H4	1.57325	227.601	8519.61	60	641	11.093	11.367	11.367	2735
TC417306	CSN1_XENLA	CSN1_HUMAN	COP9 signalosome complex subunit 1 (SGN1) (Signalosome subunit 1) (G protein pathway suppressor 1) (GPS-1) (JAB1-containing signalosome subunit 1) (Protein MFH)	0.32226	227.154	477.069	202	332	55.271	55.272	55.537	2978
CL16485Contig1	Q5XGJ7_XENTR	LRC20_HUMAN	Leucine-rich repeat-containing protein 20	-0.268262	224.409	120.998	34	50	18.832		20.509	2025
dsrrswapns_comp207429_c1_seq2	Q6DEC8_XENLA	ST134_HUMAN	Putative protein FAM10A4 (Suppression of tumorigenicity 13 pseudogene 4)	-0.254363	224.133	124.779	25	25	29.269	41.908	27.407	9156
CL726Contig3	Q0IH09_XENLA	PFD6_HUMAN	Prefoldin subunit 6 (Protein Ke2)	-1.6228	222.661	5.30694	34	5	14.539	14.539	14.583	7580
BJ058323	Q6PAA8_XENLA	RBPMS_HUMAN	RNA-binding protein with multiple splicing (RBP-MS) (Heart and RRM expressed sequence) (Hermes)	-0.012607	222.517	216.15	29	25	10.187	42.228	21.802	78
CL3119Contig1				-0.665546	222.342	48.0259	21	7	4.5535			4327
CL2777Contig3	DRG1_XENLA	DRG1_HUMAN	Developmentally-regulated GTP-binding protein 1 (DRG-1) (Neural precursor cell expressed developmentally down-regulated protein 3) (NEDD-3)	-2.58368	221.523	0.577743	158	2	40.414	40.415	40.542	3949
zeinaSSns_comp384047_c1_seq3	Q5U4R4_XENLA	TSSC4_HUMAN	Protein TSSC4 (Tumor-suppressing STF cDNA 4 protein) (Tumor-suppressing subchromosomal transferable fragment candidate gene 4 protein)	-0.66516	219.269	47.4041	82	28	32.652	31.821	34.326	10970
CL7920Contig3	UBL4A_XENLA	UBL4A_HUMAN	Ubiquitin-like protein 4A (Ubiquitin-like protein GDX)	0.275694	218.304	411.867	37	134	16.59	16.59	17.777	7900
CL2332Contig1	L14AA_XENLA	LS14A_HUMAN	Protein LSM14 homolog A (Protein FAM61A) (Protein SCD6 homolog) (Putative alpha-synuclein-binding protein) (AlphaSNBP) (RNA-associated protein 55A) (hRAP55) (hRAP55A)	-2.73256	218.294	0.404097	141	1	52.843	51.168	50.53	3358
CL207Contig6	2ABD_XENLA	2ABD_HUMAN	Serine/threonine-protein phosphatase 2A 55 kDa regulatory subunit B delta isoform (PP2A subunit B isoform B55-delta) (PP2A subunit B isoform PR55-delta) (PP2A subunit B isoform R2-delta) (PP2A subunit B isoform delta)	-2.46321	217.874	0.749891	94	1	51.751	51.72	52.042	3006
zeinaSSns_comp388999_c1_seq1	BAG6B_XENLA	BAG6_HUMAN	Large proline-rich protein BAG6 (BAG family molecular chaperone regulator 6) (BCL2-associated athanogene 6) (BAG-6) (BAG6) (HLA-B-associated transcript 3) (Protein G3) (Protein Scythe)	0.265486	217.814	401.394	261	549	119.72	119.354	119.409	11229
CL829Contig6	Q801P8_XENLA	UBQL4_HUMAN	Ubiquilin-4 (Ataxin-1 interacting ubiquitin-like protein) (A1Up) (Ataxin-1 ubiquitin-like-interacting protein A1U) (Connexin43-interacting protein of 75 kDa) (CIP75)	0.129602	217.805	293.542	194	218	63.388	63.389	63.853	8078
CL12739Contig1	Q6GP72_XENLA	PPCS_HUMAN	Phosphopantothenate--cysteine ligase (EC 6.3.2.5) (Phosphopantothenoylcysteine synthetase) (PPC synthetase)	0.00160062	217.561	218.365	151	144	36.024	33.287	34.005	1150
CL14043Contig1	SCRN2_XENLA	SCRN2_HUMAN	Secernin-2	-0.0708508	217.55	184.803	147	129	48.085	48.086	46.597	1523
CL3395Contig2	Q6P284_XENLA	SYIC_HUMAN	Isoleucine--tRNA ligase, cytoplasmic (EC 6.1.1.5) (Isoleucyl-tRNA synthetase) (IRS) (IleRS)	-3	216.905	0	921	0	144.49	143.997	144.498	4579
CL12910Contig1	Q08B41_XENLA	HPBP1_HUMAN	Hsp70-binding protein 1 (HspBP1) (Heat shock protein-binding protein 1) (Hsp70-binding protein 2) (HspBP2) (Hsp70-interacting protein 1) (Hsp70-interacting protein 2)	-0.00245631	216.838	215.615	124	170	36.656	36.657	39.474	1190
CL5713Contig1	Q66L31_XENLA	LSM5_HUMAN	U6 snRNA-associated Sm-like protein LSm5	0.513385	216.337	705.532	19	26	9.9344	9.935	9.937	6624
CL5419Contig1	Q7T0Y0_XENLA	LRC47_HUMAN	Leucine-rich repeat-containing protein 47	-1.67992	216.307	4.52014	252	13	62.947	62.948	63.473	6424
CL1492Contig6	Q08AX8_XENLA	HMGA2_HUMAN	High mobility group protein HMGI-C (High mobility group AT-hook protein 2)	-0.294535	214.741	108.988	50	14	13.444	11.763	11.832	1712
CL5802Contig1	CN166_XENLA	CN166_HUMAN	UPF0568 protein C14orf166 (CLE7 homolog) (CLE)	0.233723	214.28	367.032	89	211	27.62	27.621	28.068	6701
CL1567Contig3	Q56R95_XENLA	UGDH_HUMAN	UDP-glucose 6-dehydrogenase (UDP-Glc dehydrogenase) (UDP-GlcDH) (UDPGDH) (EC 1.1.1.22)	0.294763	213.796	421.466	128	303	55.283	55.209	55.024	1903
CL9001Contig1	Q6DEC9_XENLA	DTD1_HUMAN	D-tyrosyl-tRNA(Tyr) deacylase 1 (EC 3.1.-.-) (DNA-unwinding element-binding protein B) (DUE-B) (Histidyl-tRNA synthase-related)	-0.660932	212.251	46.3358	56	34	23.333	23.334	23.424	8398
CL406Contig7	Q9W702_XENLA	PCBP2_HUMAN	Poly(rC)-binding protein 2 (Alpha-CP2) (Heterogeneous nuclear ribonucleoprotein E2) (hnRNP E2)	0.336336	211.979	459.864	128	273	37.129	37.159	38.58	5324
CL11338Contig1	F6YMX4_XENTR	TTC27_HUMAN	Tetratricopeptide repeat protein 27 (TPR repeat protein 27)	-0.665607	211.913	45.7668	389	114	96.482	57.849	96.632	670
CL1Contig787	Q6P415_XENLA	CAN2_HUMAN	Calpain-2 catalytic subunit (EC 3.4.22.53) (Calcium-activated neutral proteinase 2) (CANP 2) (Calpain M-type) (Calpain large polypeptide L2) (Calpain-2 large subunit) (Millimolar-calpain) (M-calpain)	-3	210.841	0	398	1	79.272	79.305	79.995	2865
dsrrswapns_comp215469_c2_seq32	Q9I995_XENLA	ICAL_HUMAN	Calpastatin (Calpain inhibitor) (Sperm BS-17 component)	-1.66019	209.727	4.58633	396	17	93.779	96.826	76.573	9617
CL4130Contig1	Q5U577_XENLA	EMAL1_HUMAN	Echinoderm microtubule-associated protein-like 1 (EMAP-1) (HuEMAP-1)	-0.827427	208.906	31.0831	319	50	91.015	85.554	89.861	5389
CL8216Contig2	A9UM10_XENLA	F151B_HUMAN	Protein FAM151B	-0.228987	208.577	123.106	61	74	30.094	30.094	31.367	8044
zeinaSSns_comp388424_c0_seq4	Q68F27_XENLA	TRAF4_HUMAN	TNF receptor-associated factor 4 (Cysteine-rich domain associated with RING and Traf domains protein 1) (Metastatic lymph node gene 62 protein) (MLN 62) (RING finger protein 83)	-3	208.522	0	7	0	55.747	54.136	53.543	5379
zeinaSSns_comp384338_c0_seq2	Q9IB65_XENLA	CASP7_HUMAN	Caspase-7 (CASP-7) (EC 3.4.22.60) (Apoptotic protease Mch-3) (CMH-1) (ICE-like apoptotic protease 3) (ICE-LAP3) [Cleaved into: Caspase-7 subunit p20; Caspase-7 subunit p11]	-0.238788	208.139	120.106	66	21	35.981	35.938	34.277	10975
CL11584Contig1	Q5HZQ6_XENLA	PTGR2_HUMAN	Prostaglandin reductase 2 (PRG-2) (EC 1.3.1.48) (15-oxoprostaglandin 13-reductase) (Zinc-binding alcohol dehydrogenase domain-containing protein 1)	-0.10028	207.541	164.749	111	77	37.716	40.816	38.499	766
CL77Contig9	Q6DJM1_XENLA	ADK_HUMAN	Adenosine kinase (AK) (EC 2.7.1.20) (Adenosine 5'-phosphotransferase)	1.18749	206.946	3186.73	98	1031	40.388	40.366	40.545	7843
zeinaSSns_comp388444_c1_seq5	Q32NK0_XENLA	MYEF2_HUMAN	Myelin expression factor 2 (MEF-2) (MyEF-2) (MST156)	0.331219	206.096	441.865	246	242	77.567	71.595	64.122	11178
CL3960Contig1	Q7ZTR0_XENLA	COPB2_HUMAN	Coatomer subunit beta' (Beta'-coat protein) (Beta'-COP) (p102)	-2.59866	205.934	0.518885	554	2	103.45	102.948	102.487	5195
CL44762Contig1	F6VZI1_XENTR	PIWL1_HUMAN	Piwi-like protein 1	-3	205.651	0	539	0	99.397	97.645	98.603	5669
CL1998Contig3	Q91855_XENLA	ERF3B_HUMAN	Eukaryotic peptide chain release factor GTP-binding subunit ERF3B (Eukaryotic peptide chain release factor subunit 3b) (eRF3b) (G1 to S phase transition protein 2 homolog)	-2.23623	205.251	1.1914	275	5	63.481	67.919	68.883	2641
TC419386	SYFAB_XENLA	SYFA_HUMAN	Phenylalanine--tRNA ligase alpha subunit (EC 6.1.1.20) (CML33) (Phenylalanyl-tRNA synthetase alpha subunit) (PheRS)	-2.46477	205.215	0.703787	123	3	56.748	56.75	57.564	4247
CL5702Contig1	A5XAW2_XENLA	KINH_HUMAN	Kinesin-1 heavy chain (Conventional kinesin heavy chain) (Ubiquitous kinesin heavy chain) (UKHC)	-3	204.416	0	747	0	119.11	109.775	109.685	6620
CL13714Contig1	B0BMS2_XENTR	HDHD2_HUMAN	Haloacid dehalogenase-like hydrolase domain-containing protein 2	-0.256126	203.649	112.917	93	74	28.404	29.215	28.536	1428
CL1292Contig4	PLAP_XENLA	PLAP_HUMAN	Phospholipase A-2-activating protein (PLA2P) (PLAP)	0.130051	202.636	273.38	330	523	87.869	87.87	87.157	1196
CL20604Contig1	F6YWR3_XENTR	GNMT_HUMAN	Glycine N-methyltransferase (EC 2.1.1.20)	-3	202.448	0	91	0	33.221		32.742	2980
CL2982Contig3	Q5XGW2_XENLA	PSMF1_HUMAN	Proteasome inhibitor PI31 subunit (hPI31)	0.031341	201.923	217.033	131	140	28.904	28.904	29.817	4170
CL5146Contig1	Q6P7J4_XENLA	SNX5_HUMAN	Sorting nexin-5	-2.64151	201.846	0.460796	191	3	46.029	46.03	46.816	6221
CL7219Contig1	Q4QR04_XENLA	PTPA_HUMAN	Serine/threonine-protein phosphatase 2A activator (EC 5.2.1.8) (PP2A, subunit B', PR53 isoform) (Phosphotyrosyl phosphatase activator) (PTPA) (Serine/threonine-protein phosphatase 2A regulatory subunit 4) (Serine/threonine-protein phosphatase 2A regulatory subunit B')	-0.165632	201.777	137.797	144	120	36.875	36.876	40.668	7560
CL4496Contig2	Q6DD36_XENLA	OXSR1_HUMAN	Serine/threonine-protein kinase OSR1 (EC 2.7.11.1) (Oxidative stress-responsive 1 protein)	-1.28882	201.76	10.3757	171	14	58.059	58.059	58.022	5690
CL1409Contig4	SEPT7_XENLA	SEPT7_HUMAN	Septin-7 (CDC10 protein homolog)	-3	201.6	0	104	0	48.615	49.469	50.68	1534
CL5866Contig1	F6SR03_XENTR	TTL12_HUMAN	Tubulin--tyrosine ligase-like protein 12	-0.0903671	201.138	163.353	269	209	73.457		74.404	6739
CL13350Contig1	Q4KL86_XENLA	DLGP5_HUMAN	Disks large-associated protein 5 (DAP-5) (Discs large homolog 7) (Disks large-associated protein DLG7) (Hepatoma up-regulated protein) (HURP)	-3	200.874	0.200173	241	2	61.455	58.981	95.115	1334
CL9980Contig1	DPCD_XENLA	DPCD_HUMAN	Protein DPCD	-0.389218	200.124	81.6736	65	77	23.393	23.394	23.24	8819
CL921Contig4	Q7T0Q4_XENLA	PIPNB_HUMAN	Phosphatidylinositol transfer protein beta isoform (PI-TP-beta) (PtdIns transfer protein beta) (PtdInsTP beta)	-0.116615	197.393	150.91	88	113	31.734	31.621	31.54	8494
zeinaSSns_comp388272_c2_seq1	Q6NTU9_XENLA	DNJC2_HUMAN	DnaJ homolog subfamily C member 2 (M-phase phosphoprotein 11) (Zuotin-related factor 1) [Cleaved into: DnaJ homolog subfamily C member 2, N-terminally processed]	-3	197.063	0	246	0	75.044	40.363	71.996	11164
CL7Contig9	Q4V819_XENLA	GORS2_HUMAN	Golgi reassembly-stacking protein 2 (GRS2) (Golgi phosphoprotein 6) (GOLPH6) (Golgi reassembly-stacking protein of 55 kDa) (GRASP55) (p59)	-3	196.042	0	57	0	44.835	44.836	47.145	7952
CL20Contig9	A5D8P1_XENLA	DHB14_HUMAN	17-beta-hydroxysteroid dehydrogenase 14 (17-beta-HSD 14) (EC 1.1.1.-) (17-beta-hydroxysteroid dehydrogenase DHRS10) (Dehydrogenase/reductase SDR family member 10) (Retinal short-chain dehydrogenase/reductase retSDR3)	-0.446464	194.328	69.5138	99	63	29.374	30.111	28.317	3050
CL11851Contig1	Q6IRR3_XENLA	RPB3_HUMAN	DNA-directed RNA polymerase II subunit RPB3 (RNA polymerase II subunit 3) (RNA polymerase II subunit B3) (DNA-directed RNA polymerase II 33 kDa polypeptide) (RPB33) (DNA-directed RNA polymerase II subunit C) (RPB31)	0.133064	193.898	263.413	112	150	31.335	72.872	31.441	865
CL6712Contig2	GEMI2_XENLA	GEMI2_HUMAN	Gem-associated protein 2 (Gemin-2) (Component of gems 2) (Survival of motor neuron protein-interacting protein 1) (SMN-interacting protein 1)	-1.72208	193.871	3.67645	58	5	30.383	29.525	31.585	7278
CL4984Contig1	Q6DFA0_XENLA	PGM2_HUMAN	Phosphoglucomutase-2 (PGM 2) (EC 5.4.2.2) (Glucose phosphomutase 2) (Phosphodeoxyribomutase) (Phosphopentomutase) (EC 5.4.2.7)	-0.184975	193.559	126.427	366	69	68.041	67.984	68.283	6077
CL6989Contig2	Q6DDP6_XENLA	HPRT_HUMAN	Hypoxanthine-guanine phosphoribosyltransferase (HGPRT) (HGPRTase) (EC 2.4.2.8)	-0.0168892	193.551	186.169	94	54	24.488	24.516	24.579	7422
dsrrswapns_comp214528_c5_seq9	F7D641_XENTR	OSBP1_HUMAN	Oxysterol-binding protein 1	-1.4067	193.452	7.58348	435	10	87.716	54.67	89.421	9540
CL2724Contig2	NIT2A_XENLA	NIT2_HUMAN	Omega-amidase NIT2 (EC 3.5.1.3) (Nitrilase homolog 2)	-0.214741	191.991	117.096	107	81	33.561	30.738	30.608	3906
TC454352	Q8AVY4_XENLA	MARCS_HUMAN	Myristoylated alanine-rich C-kinase substrate (MARCKS) (Protein kinase C substrate, 80 kDa protein, light chain) (80K-L protein) (PKCSL)	-1.49072	191.553	6.18824	30	2	13.584	29.064	31.555	10713
TC435183	Q8AVU8_XENLA	EI2BG_HUMAN	Translation initiation factor eIF-2B subunit gamma (eIF-2B GDP-GTP exchange factor subunit gamma)	-3	191.48	0	256	0	51.384	51.182	50.24	10547
CL15716Contig1	Q6GNC3_XENLA	QORX_HUMAN	Quinone oxidoreductase PIG3 (EC 1.-.-.-) (Tumor protein p53-inducible protein 3) (p53-induced gene 3 protein)	-0.132009	190.842	140.821	82	62	35.633	35.13	35.536	1914
CL703Contig7	Q6DDK9_XENLA	SNX3_HUMAN	Sorting nexin-3 (Protein SDP3)	-0.299312	190.82	95.7881	72	40	20.328	18.792	18.762	7469
CL8122Contig1	Q569S2_XENLA	MSS4_HUMAN	Guanine nucleotide exchange factor MSS4 (Rab-interacting factor)	-0.337254	189.608	87.2171	41	23	13.19	13.19	13.839	8001
CL11274Contig1	Q6PHL7_XENLA	ELOB_HUMAN	Transcription elongation factor B polypeptide 2 (Elongin 18 kDa subunit) (Elongin-B) (EloB) (RNA polymerase II transcription factor SIII subunit B) (SIII p18)	0.515055	189.18	619.341	51	96	13.312	115.375	13.133	653
CL1707Contig4	TOIPB_XENLA	TOLIP_HUMAN	Toll-interacting protein	-0.38678	189.096	77.6071	63	25	29.983	29.983	30.282	2127
CL313Contig4	A7E222_XENLA	GCN1L_HUMAN	Translational activator GCN1 (HsGCN1) (GCN1-like protein 1)	-2.79466	188.854	0.303014	1583	3	295.76	119.045	292.758	4347
CL1Contig1613	Q2VPM6_XENLA	RAB2A_HUMAN	Ras-related protein Rab-2A	-1.26655	188.633	10.211	76	32	23.413	25.285	23.546	2745
CL5263Contig2	V26AA_XENLA	VP26A_HUMAN	Vacuolar protein sorting-associated protein 26A (Vesicle protein sorting 26A) (hVPS26)	-2.48099	187.908	0.620799	154	2	38.091	38.092	38.17	6310
CL11544Contig1	Q5HZL3_XENLA	ARL2_HUMAN	ADP-ribosylation factor-like protein 2	-1.17204	186.157	12.5268	81	22	20.671	76.551	20.878	757
CL375Contig1	Q6GND8_XENLA	RSU1_HUMAN	Ras suppressor protein 1 (RSP-1) (Rsu-1)	-0.08516	185.797	152.714	96	95	31.369	31.369	31.54	4981
CL7683Contig1	Q3KQ01_XENLA	MPI_HUMAN	Mannose-6-phosphate isomerase (EC 5.3.1.8) (Phosphohexomutase) (Phosphomannose isomerase) (PMI)	-0.201696	185.619	116.661	129	57	46.965	47.73	46.656	7784
CL10406Contig1	Q6GPZ0_XENLA	SNX12_HUMAN	Sorting nexin-12	-0.274867	185.516	98.5176	51	22	25.634	517.032	19.73	344
CL38331Contig1	ASNA_XENLA	ASNA_HUMAN	ATPase ASNA1 (EC 3.6.-.-) (Arsenical pump-driving ATPase) (Arsenite-stimulated ATPase) (Transmembrane domain recognition complex 40 kDa ATPase subunit) (hARSA-I) (hASNA-I)	-2.39178	185.382	0.752114	96	4	38.288	38.316	38.793	5045
CL2823Contig1	Q9W794_XENLA	THIC_HUMAN	Acetyl-CoA acetyltransferase, cytosolic (EC 2.3.1.9) (Acetyl-CoA transferase-like protein) (Cytosolic acetoacetyl-CoA thiolase)	-0.00181995	184.921	184.147	171	146	41.578	41.579	41.351	4010
TC442532	Q66IP4_XENLA	PBDC1_HUMAN	Protein PBDC1 (Polysaccharide biosynthesis domain-containing protein 1)	-0.891374	183.514	23.5665	31	17	19.916	19.119	26.057	8228
dsrrswapns_comp210649_c1_seq3	TES_XENLA	TES_HUMAN	Testin (TESS)	-1.38385	183.234	7.57107	151	18	47.73	47.731	47.996	9280
CL5672Contig1	A3KNF7_XENLA	TSTD1_HUMAN	Thiosulfate sulfurtransferase/rhodanese-like domain-containing protein 1	-0.584991	183.145	47.6216	26	29	15.727	12.786	12.53	6592
CL4222Contig1	Q05AU7_XENLA	PTRD1_HUMAN	Putative peptidyl-tRNA hydrolase PTRHD1 (EC 3.1.1.29) (Peptidyl-tRNA hydrolase domain-containing protein 1)	-0.213462	183.101	112.003	25	27	13.39	13.39	15.805	5469
CL891Contig1	Q8AVG6_XENLA	DNJA1_HUMAN	DnaJ homolog subfamily A member 1 (DnaJ protein homolog 2) (HSDJ) (Heat shock 40 kDa protein 4) (Heat shock protein J2) (HSJ-2) (Human DnaJ protein 2) (hDj-2)	-0.0260216	183.015	172.371	143	146	45.071	45.071	44.868	8348
CL19192Contig1	Q5XH10_XENLA	ADPRH_HUMAN	[Protein ADP-ribosylarginine] hydrolase (ADP-ribosylarginine hydrolase) (EC 3.2.2.19) (ADP-ribose-L-arginine cleaving enzyme)	-0.362383	182.32	79.1499	87	37	38.834	37.232	39.507	2508
CL9565Contig2	Q9YI90_XENLA		XEN: Microtubule-associated protein	-3	182.279	0	111	0	30.461	130.136		8644
CL842Contig3	CLU_XENTR	CLU_HUMAN	Clustered mitochondria protein homolog	-3	182.268	0	727	0	150.45		146.67	8137
CL7642Contig1	Q642Q8_XENLA	GDIA_HUMAN	Rab GDP dissociation inhibitor alpha (Rab GDI alpha) (Guanosine diphosphate dissociation inhibitor 1) (GDI-1) (Oligophrenin-2) (Protein XAP-4)	-1.51459	181.801	5.55907	257	20	50.779	50.78	50.583	7765
CL5971Contig1	F6R6Q4_XENTR	EI2BE_HUMAN	Translation initiation factor eIF-2B subunit epsilon (eIF-2B GDP-GTP exchange factor subunit epsilon)	-3	181.778	0	356	0	79.475	51.182	80.38	6816
dsrrswapns_comp217399_c2_seq35	Q0IHS1_XENTR	AP2A1_HUMAN	AP-2 complex subunit alpha-1 (100 kDa coated vesicle protein A) (Adaptor protein complex AP-2 subunit alpha-1) (Adaptor-related protein complex 2 subunit alpha-1) (Alpha-adaptin A) (Alpha1-adaptin) (Clathrin assembly protein complex 2 alpha-A large chain) (Plasma membrane adaptor HA2/AP2 adaptin alpha A subunit)	-2.04114	181.656	1.65236	531	12	106.02	104.41	107.546	9817
CL11255Contig1	Q7ZXF9_XENLA	LZTL1_HUMAN	Leucine zipper transcription factor-like protein 1	-1.82932	181.216	2.6846	28	6	34.864	493.008	34.592	645
CL9763Contig1	Q7T063_XENLA	CANB1_HUMAN	Calcineurin subunit B type 1 (Protein phosphatase 2B regulatory subunit 1) (Protein phosphatase 3 regulatory subunit B alpha isoform 1)	-1.739	180.879	3.29907	24	4	19.328	19.328	19.3	8730
CL323Contig1	Q6NTK6_XENLA	PWP1_HUMAN	Periodic tryptophan protein 1 homolog (Keratinocyte protein IEF SSP 9502)	0.178906	179.887	271.585	127	103	58.655	56.166	55.828	4425
CL12256Contig1	F7DIE9_XENTR	PGM2L_HUMAN	Glucose 1,6-bisphosphate synthase (EC 2.7.1.106) (PMMLP) (Phosphoglucomutase-2-like 1)	-0.155055	178.568	124.953	323	113	69.457	152.734	70.442	1005
CL13884Contig1	Q6NU70_XENLA	PHS2_HUMAN	Pterin-4-alpha-carbinolamine dehydratase 2 (PHS 2) (EC 4.2.1.96) (4-alpha-hydroxy-tetrahydropterin dehydratase 2) (DcoH-like protein DCoHm) (Dimerization cofactor of hepatocyte nuclear factor 1 from muscle) (HNF-1-alpha dimerization cofactor)	-0.497834	178.129	56.611	70	40	14.917	11.839	14.365	1471
dsrrswapns_comp216208_c3_seq1				-0.671092	177.49	37.8515	14	6	5.264			9692
CL8500Contig1	A9JS37_XENLA		XEN: LOC100127296 protein	-0.0352604	177.107	163.296	106	112	30.806	30.806		8167
TC463247	Q7ZXK5_XENLA	HMGB2_HUMAN	High mobility group protein B2 (High mobility group protein 2) (HMG-2)	1.30998	176.973	3613.18	50	619	24.151	24.222	24.034	2664
CL5Contig4	NUBP2_XENLA	NUBP2_HUMAN	Cytosolic Fe-S cluster assembly factor NUBP2 (Nucleotide-binding protein 2) (NBP 2)	-0.154353	176.766	123.893	68	51	28.954	28.954	28.825	6839
CL2249Contig5	EDF1_XENLA	EDF1_HUMAN	Endothelial differentiation-related factor 1 (EDF-1) (Multiprotein-bridging factor 1) (MBF1)	-0.402464	176.675	69.9377	83	55	16.321	16.321	16.369	3255
CL4603Contig1	K9J7Y0_XENTR	E41L2_HUMAN	Band 4.1-like protein 2 (Generally expressed protein 4.1) (4.1G)	-2.3324	176.637	0.821638	339	1	108.31	84.163	112.588	5783
CL2689Contig1	TACC3_XENLA	TACC3_HUMAN	Transforming acidic coiled-coil-containing protein 3 (ERIC-1)	-3	176.469	0	125	0	102.58	102.541	90.36	3856
CL10066Contig1	Q6DJI7_XENLA	UFC1_HUMAN	Ubiquitin-fold modifier-conjugating enzyme 1 (Ufm1-conjugating enzyme 1)	-0.516586	176.329	53.6707	60	48	19.002	111.89	19.458	202
CL6290Contig1	DDB1_XENLA	DDB1_HUMAN	DNA damage-binding protein 1 (DDB p127 subunit) (DNA damage-binding protein a) (DDBa) (Damage-specific DNA-binding protein 1) (HBV X-associated protein 1) (XAP-1) (UV-damaged DNA-binding factor) (UV-damaged DNA-binding protein 1) (UV-DDB 1) (XPE-binding factor) (XPE-BF) (Xeroderma pigmentosum group E-complementing protein) (XPCe)	0.474382	175.757	523.955	717	1275	126.83	126.833	126.968	7002
dsrrswapns_comp168959_c0_seq1	F6W9C7_XENTR			-0.0701789	175.253	149.103	54	22	28.835			9017
CL34Contig6	Q6DE28_XENLA	HS105_HUMAN	Heat shock protein 105 kDa (Antigen NY-CO-25) (Heat shock 110 kDa protein)	-0.753904	175.034	30.8474	294	104	95.767	95.768	96.865	4682
CL4140Contig3	DCTN1_XENLA	DCTN1_HUMAN	Dynactin subunit 1 (150 kDa dynein-associated polypeptide) (DAP-150) (DP-150) (p135) (p150-glued)	-3	174.913	0	822	0	137.28	137.285	141.695	5398
dsrrswapns_comp206429_c5_seq1	Q6INS4_XENLA	SRPK1_HUMAN	SRSF protein kinase 1 (EC 2.7.11.1) (SFRS protein kinase 1) (Serine/arginine-rich protein-specific kinase 1) (SR-protein-specific kinase 1)	-1.05332	174.279	15.4144	239	35	69.825	68.651	74.325	2243
dsrrswapns_comp167245_c0_seq1	Q6PCE9_XENLA	GLMN_HUMAN	Glomulin (FK506-binding protein-associated protein) (FAP) (FKBP-associated protein)	-1.4086	174.215	6.79964	210	31	68.011	67.994	68.208	9013
CL6457Contig1	Q66J62_XENLA	SEP11_HUMAN	Septin-11	-3	173.65	0	141	0	49.565	49.565	49.398	7118
CL2482Contig2	XPO7B_XENLA	XPO7_HUMAN	Exportin-7 (Exp7) (Ran-binding protein 16)	0.282004	173.497	332.121	461	421	123.47	123.341	123.907	3552
CL3645Contig2	Q0V9L2_XENTR	TBCD_HUMAN	Tubulin-specific chaperone D (Beta-tubulin cofactor D) (tfcD) (SSD-1) (Tubulin-folding cofactor D)	-2.29867	173.364	0.871542	562	8	135.68		132.6	4847
dsrrswapns_comp212137_c1_seq1	Q6GQ65_XENLA	AHSA1_HUMAN	Activator of 90 kDa heat shock protein ATPase homolog 1 (AHA1) (p38)	-0.612583	172.993	42.213	140	40	37.938	37.956	38.274	9366
CL15507Contig1	MACD2_XENLA	MACD2_HUMAN	O-acetyl-ADP-ribose deacetylase MACROD2 (EC 3.2.2.-) (EC 3.5.1.-) (MACRO domain-containing protein 2) ([Protein ADP-ribosylglutamate] hydrolase)	-0.0497002	172.777	154.094	172	63	53.135	46.354	50.05	1852
CL5014Contig2	INT6A_XENLA	INT6_HUMAN	Integrator complex subunit 6 (Int6) (DBI-1) (Protein DDX26) (Protein deleted in cancer 1) (DICE1)	-1.41425	170.973	6.58689	19	13	99.866	99.867	100.39	6117
CL7657Contig1	VAC14_XENLA	VAC14_HUMAN	Protein VAC14 homolog (Tax1-binding protein 2)	-2.49377	170.806	0.547936	293	7	88.87	88.917	87.973	7776
dsrrswapns_comp214958_c0_seq5	Q6IP72_XENLA	CAB39_HUMAN	Calcium-binding protein 39 (MO25alpha) (Protein Mo25)	-0.0566473	170.569	149.711	116	140	39.777	39.778	39.869	9569
CL2579Contig2	CDK1A_XENLA	CDK1_HUMAN	Cyclin-dependent kinase 1 (CDK1) (EC 2.7.11.22) (EC 2.7.11.23) (Cell division control protein 2 homolog) (Cell division protein kinase 1) (p34 protein kinase)	0.174948	170.484	255.054	146	69	36.044	34.506	34.095	3707
CL2635Contig2	Q6GQK5_XENLA	SHLB1_HUMAN	Endophilin-B1 (Bax-interacting factor 1) (Bif-1) (SH3 domain-containing GRB2-like protein B1)	-1.58586	169.435	4.3969	78	8	40.168	40.169	40.796	3797
CL146Contig4	HNDLA_XENLA	HNRDL_HUMAN	Heterogeneous nuclear ribonucleoprotein D-like (hnRNP D-like) (hnRNP DL) (AU-rich element RNA-binding factor) (JKT41-binding protein) (Protein laAUF1)	1.01644	169.128	1756.55	65	408	32.613	32.614	46.438	1656
TC453651	Q66J56_XENLA	TRXR1_HUMAN	Thioredoxin reductase 1, cytoplasmic (TR) (EC 1.8.1.9) (Gene associated with retinoic and interferon-induced mortality 12 protein) (GRIM-12) (Gene associated with retinoic and IFN-induced mortality 12 protein) (KM-102-derived reductase-like factor) (Thioredoxin reductase TR1)	-0.605469	168.945	41.9061	42	16	22.575	65.728	70.906	10707
CL14222Contig1	A5D8L6_XENLA	MIEN1_HUMAN	Migration and invasion enhancer 1 (HBV X-transactivated gene 4 protein) (HBV XAg-transactivated protein 4) (Protein C35)	-2.06148	168.929	1.46631	25	2	10.453	10.453	12.403	1567
CL1316Contig3	Q7ZYD7_XENLA	AIMP2_HUMAN	Aminoacyl tRNA synthase complex-interacting multifunctional protein 2 (Multisynthase complex auxiliary component p38) (Protein JTV-1)	-3	168.762	0	61	0	34.604	34.647	35.349	1269
CL14260Contig1	F7DR98_XENTR	IPO4_HUMAN	Importin-4 (Imp4) (Importin-4b) (Imp4b) (Ran-binding protein 4) (RanBP4)	-0.366597	168.27	72.3454	400	122	120.18	122.781	118.715	1576
CL5043Contig1	Q6GQG6_XENLA	NPM2_HUMAN	Nucleoplasmin-2	1.74695	168.234	9394.22	62	1786	22.045	22.046	24.152	6142
dsrrswapns_comp146023_c0_seq1	F6RGN3_XENTR	FLNB_HUMAN	Filamin-B (FLN-B) (ABP-278) (ABP-280 homolog) (Actin-binding-like protein) (Beta-filamin) (Filamin homolog 1) (Fh1) (Filamin-3) (Thyroid autoantigen) (Truncated actin-binding protein) (Truncated ABP)	-3	167.886	0	38	0	7.9487		278.164	8997
dsrrswapns_comp217946_c1_seq3	F6S830_XENTR	HUWE1_HUMAN	E3 ubiquitin-protein ligase HUWE1 (EC 6.3.2.-) (ARF-binding protein 1) (ARF-BP1) (HECT, UBA and WWE domain-containing protein 1) (Homologous to E6AP carboxyl terminus homologous protein 9) (HectH9) (Large structure of UREB1) (LASU1) (Mcl-1 ubiquitin ligase E3) (Mule) (Upstream regulatory element-binding protein 1) (URE-B1) (URE-binding protein 1)	0.0282607	167.533	178.798	2358	2399	478.52	111.96	481.891	9897
CL3661Contig2	NPLA_XENLA	NPL_HUMAN	N-acetylneuraminate lyase (NALase) (EC 4.1.3.3) (N-acetylneuraminate pyruvate-lyase) (N-acetylneuraminic acid aldolase) (Sialate lyase) (Sialate-pyruvate lyase) (Sialic acid aldolase) (Sialic acid lyase)	-0.0332684	167.173	154.845	88	53	33.714	33.725	35.163	4873
CL18415Contig1	Q6AXA1_XENLA	FA98A_HUMAN	Protein FAM98A	0.539916	166.407	576.881	92	125	42.757	42.758	55.401	2354
CL6437Contig1	Q66J66_XENLA	DHR12_HUMAN	Dehydrogenase/reductase SDR family member 12 (EC 1.1.-.-)	-0.492842	166.236	53.442	141	69	36.102	36.102	35.146	7108
CL7371Contig2	F7CKF2_XENTR	SKIV2_HUMAN	Helicase SKI2W (Ski2) (EC 3.6.4.-) (Helicase-like protein) (HLP)	-2.55388	165.938	0.463514	327	1	139.78		137.755	7626
CL7Contig18	Q6DD59_XENLA	CBWD2_HUMAN	COBW domain-containing protein 2 (Cobalamin synthase W domain-containing protein 2)	-1.95195	165.155	1.84475	106	5	40.672	40.161	44.034	7946
CL7459Contig2	GDS1A_XENLA	GDS1_HUMAN	Rap1 GTPase-GDP dissociation stimulator 1 (Exchange factor smgGDS) (SMG GDS protein) (SMG P21 stimulatory GDP/GTP exchange protein)	-1.64782	163.59	3.68078	127	15	66.526	66.527	66.317	7663
CL5037Contig3	B1H3E5_XENTR	UBFD1_HUMAN	Ubiquitin domain-containing protein UBFD1 (Ubiquitin-binding protein homolog)	0.0779067	163.489	195.612	48	73	34.292		33.382	6136
CL4012Contig1	Q6DKD2_XENLA	LSM7_HUMAN	U6 snRNA-associated Sm-like protein LSm7	0.386682	163.117	397.357	16	33	12.053	11.574	11.602	5267
zeinaSSns_comp388998_c1_seq4	F7E3J9_XENTR	EPC1_HUMAN	Enhancer of polycomb homolog 1	-2.43124	162.561	0.602246	2	5	100.31	90.649	93.463	11228
CL147Contig2	Q66IY3_XENLA	IF2P_HUMAN	Eukaryotic translation initiation factor 5B (eIF-5B) (Translation initiation factor IF-2)	-3	162.506	0.0760503	240	2	135.58	34.568	138.827	1675
CL624Contig4	Q641I5_XENLA	SC24C_HUMAN	Protein transport protein Sec24C (SEC24-related protein C)	-2.39984	162.293	0.646337	403	4	123.52	123.522	118.325	6982
CL8711Contig1	SH3LA_XENLA	SH3L2_HUMAN	SH3 domain-binding glutamic acid-rich-like protein 2 (Fovea-associated SH3 domain-binding protein)	-1.14201	162.268	11.7009	37	9	12.426	12.486	12.326	8257
CL1090Contig1	Q6IR57_XENLA	SC31B_HUMAN	Protein transport protein Sec31B (SEC31-like protein 2) (SEC31-related protein B) (SEC31B-1)	-3	160.858	0	246	0	133.11	70.549	128.697	524
CL316Contig6	Q7ZYJ8_XENLA	SEC13_HUMAN	Protein SEC13 homolog (SEC13-like protein 1) (SEC13-related protein)	-0.105782	160.202	125.57	104	112	35.28	35.28	35.541	4375
dsrrswapns_comp216638_c5_seq6	Q6INF7_XENLA	CSK21_HUMAN	Casein kinase II subunit alpha (CK II alpha) (EC 2.7.11.1)	0.658494	159.538	726.706	132	88	41.242	41.287	45.144	9728
CL879Contig2	Q5XHG0_XENLA	TNPO2_HUMAN	Transportin-2 (Karyopherin beta-2b)	-0.646163	158.37	35.7692	288	122	101.16	101.05	101.388	8297
CL6350Contig3	Q5M7C5_XENLA	PSMD5_HUMAN	26S proteasome non-ATPase regulatory subunit 5 (26S protease subunit S5 basic) (26S proteasome subunit S5B)	0.150637	157.216	222.399	135	133	55.415	55.115	56.196	7049
CL94Contig3	Q6GNH2_XENLA	GALK1_HUMAN	Galactokinase (EC 2.7.1.6) (Galactose kinase)	0.0712282	157.016	185	102	126	41.888	41.888	42.272	8616
CL3553Contig1	Q0V995_XENTR	GNL1_HUMAN	Guanine nucleotide-binding protein-like 1 (GTP-binding protein HSR1)	-1.06382	156.567	13.5169	214	48	69.937	63.665	68.661	4744
CL10371Contig2	Q66L27_XENLA	AP2S1_HUMAN	AP-2 complex subunit sigma (Adaptor protein complex AP-2 subunit sigma) (Adaptor-related protein complex 2 subunit sigma) (Clathrin assembly protein 2 sigma small chain) (Clathrin coat assembly protein AP17) (Clathrin coat-associated protein AP17) (HA2 17 kDa subunit) (Plasma membrane adaptor AP-2 17 kDa protein) (Sigma2-adaptin)	-1.76253	156.108	2.69707	12	3	17.005	336.304	17.018	329
CL5727Contig3	HS7EA_XENLA	HSP7E_HUMAN	Heat shock 70 kDa protein 14 (HSP70-like protein 1) (Heat shock protein HSP60)	-0.683712	155.875	32.2896	133	53	57.993	54.448	54.794	6634
CL9341Contig1	Q5XGZ7_XENLA	SGT1_HUMAN	Protein SGT1 (hSGT1) (Protein ecdysoneless homolog) (Suppressor of GCR2)	-3	155.621	0	215	0	71.797	71.798	72.758	8554
CL5073Contig2	Q6AZT3_XENLA	SYMC_HUMAN	Methionine--tRNA ligase, cytoplasmic (EC 6.1.1.10) (Methionyl-tRNA synthetase) (MetRS)	-0.913747	154.773	18.8776	374	53	102.65	102.416	101.116	6160
CL8172Contig2	Q6NRQ0_XENLA	PIN4_HUMAN	Peptidyl-prolyl cis-trans isomerase NIMA-interacting 4 (EC 5.2.1.8) (Parvulin-14) (Par14) (hPar14) (Parvulin-17) (Par17) (hPar17) (Peptidyl-prolyl cis-trans isomerase Pin4) (PPIase Pin4) (Peptidyl-prolyl cis/trans isomerase EPVH) (hEPVH) (Rotamase Pin4)	-0.713313	154.378	29.8726	32	14	13.537	13.527	13.81	8024
CL1011Contig4	Q6GR46_XENLA	COPE_HUMAN	Coatomer subunit epsilon (Epsilon-coat protein) (Epsilon-COP)	-2.41751	154.125	0.589335	103	1	34.981	27.353	34.482	229
CL6910Contig1	Q7SZ15_XENLA	TSNAX_HUMAN	Translin-associated protein X (Translin-associated factor X)	-0.564671	154.071	41.9807	122	67	33.961	33.962	33.112	7389
dsrrswapns_comp213232_c5_seq2	AP2M1_XENLA	AP2M1_HUMAN	AP-2 complex subunit mu (AP-2 mu chain) (Adaptin-mu2) (Adaptor protein complex AP-2 subunit mu) (Adaptor-related protein complex 2 subunit mu) (Clathrin assembly protein complex 2 mu medium chain) (Clathrin coat assembly protein AP50) (Clathrin coat-associated protein AP50) (HA2 50 kDa subunit) (Plasma membrane adaptor AP-2 50 kDa protein)	-2.10025	153.397	1.21779	186	8	49.684	49.685	49.655	9441
CL24Contig5	Q7ZYB0_XENLA	RAB5A_HUMAN	Ras-related protein Rab-5A	-1.75965	151.293	2.63127	75	6	23.546	23.577	23.659	3587
CL51Contig12	F6YU71_XENTR	PP2BB_HUMAN	Serine/threonine-protein phosphatase 2B catalytic subunit beta isoform (EC 3.1.3.16) (CAM-PRP catalytic subunit) (Calmodulin-dependent calcineurin A subunit beta isoform)	-1.64619	150.829	3.40641	78	4	57.995	58.385	59.024	6255
CL3811Contig3	SETD3_XENTR	SETD3_HUMAN	Histone-lysine N-methyltransferase setd3 (EC 2.1.1.43) (SET domain-containing protein 3)	-1.80206	149.896	2.36445	146	4	66.085	52.045	67.257	5022
TC446167	WIBG_XENLA	WIBG_HUMAN	Partner of Y14 and mago (Protein wibg homolog)	-2.2764	149.783	0.792618	53	1	22.553	22.553	22.656	10635
CL12340Contig1	Q5PQ65_XENLA	PSD10_HUMAN	26S proteasome non-ATPase regulatory subunit 10 (26S proteasome regulatory subunit p28) (Gankyrin) (p28(GANK))	0.188219	148.954	229.759	86	104	24.74	53.906	24.428	1032
CL9749Contig2	Q6GN17_XENLA	NT5D1_HUMAN	5'-nucleotidase domain-containing protein 1 (EC 3.1.3.-)	-0.339813	148.539	67.9247	121	129	52.271	52.272	51.845	8718
zeinaSSns_comp387479_c5_seq3	SSU72_XENLA	SSU72_HUMAN	RNA polymerase II subunit A C-terminal domain phosphatase SSU72 (CTD phosphatase SSU72) (EC 3.1.3.16)	-0.00201801	148.413	147.725	58	84	22.632	22.681	22.574	2072
CL85Contig15	Q6INF7_XENLA	CSK22_HUMAN	Casein kinase II subunit alpha' (CK II alpha') (EC 2.7.11.1)	0.971067	148.35	1387.89	182	640	41.287	41.287	41.213	8216
CL4904Contig1	Q7ZYI7_XENLA	STAM2_HUMAN	Signal transducing adapter molecule 2 (STAM-2) (Hrs-binding protein)	-3	148.142	0	161	0	57.6	56.99	58.164	6016
CL13424Contig1	Q5HZC1_XENLA	UBL5_HUMAN	Ubiquitin-like protein 5	-0.75891	147.868	25.7611	32	14	8.7661	8.635	8.547	1352
CL5607Contig1	B4F6R2_XENLA	NAGK_HUMAN	N-acetyl-D-glucosamine kinase (N-acetylglucosamine kinase) (EC 2.7.1.59) (GlcNAc kinase)	-0.153493	147.101	103.306	92	100	36.855	36.866	37.376	6557
CL4782Contig1	Q6DFK8_XENLA	UB2D4_HUMAN	Ubiquitin-conjugating enzyme E2 D4 (EC 6.3.2.19) (HBUCE1) (Ubiquitin carrier protein D4) (Ubiquitin-protein ligase D4)	-0.148617	146.616	104.127	11	12	22.096	16.626	16.649	5925
zeinaSSns_comp386020_c1_seq6	CRK_XENLA	CRK_HUMAN	Adapter molecule crk (Proto-oncogene c-Crk) (p38)	-0.0227742	146.391	138.912	102	126	33.401	33.409	33.831	11031
CL9Contig25	Q7ZY46_XENLA	KLDC4_HUMAN	Kelch domain-containing protein 4	-3	145.934	0	173	0	65.224	65.225	57.892	8834
CL11355Contig1	PRDC1_XENLA	PRDC1_HUMAN	Phosphoribosyltransferase domain-containing protein 1	0.054308	145.505	164.887	75	93	25.875	43.159	25.674	674
CL562Contig2	A1L2Q9_XENLA	GEMI8_HUMAN	Gem-associated protein 8 (Gemin-8) (Protein FAM51A1)	-1.78062	145.358	2.40889	60	5	27.439	27.482	28.637	6569
CL839Contig2	Q5XGY2_XENLA	RRAGC_HUMAN	Ras-related GTP-binding protein C (Rag C) (RagC) (GTPase-interacting protein 2) (TIB929)	-0.896234	144.755	18.3823	73	24	43.139	43.14	44.224	8125
CL3031Contig2	Q4V7X4_XENLA	CUL1_HUMAN	Cullin-1 (CUL-1)	0.351828	143.647	322.942	262	456	89.72	89.721	89.679	4240
zeinaSSns_comp379426_c0_seq1	Q6NTS4_XENLA	LSM8_HUMAN	U6 snRNA-associated Sm-like protein LSm8	1.21256	142.165	2319.28	26	68	10.363	10.378	10.403	10913
CL7132Contig2	CHMP5_XENLA	CHMP5_HUMAN	Charged multivesicular body protein 5 (Chromatin-modifying protein 5) (SNF7 domain-containing protein 2) (Vacuolar protein sorting-associated protein 60) (Vps60) (hVps60)	-0.280918	142.139	74.438	38	34	24.779	24.787	24.571	7527
CL4958Contig1	Q640H7_XENLA	IDI1_HUMAN	Isopentenyl-diphosphate Delta-isomerase 1 (EC 5.3.3.2) (Isopentenyl pyrophosphate isomerase 1) (IPP isomerase 1) (IPPI1)	-0.535544	141.785	41.3129	73	26	32.333	32.333	26.319	6054
CL1546Contig6	GMPBA_XENLA	GMPPB_HUMAN	Mannose-1-phosphate guanyltransferase beta (EC 2.7.7.13) (GDP-mannose pyrophosphorylase B) (GTP-mannose-1-phosphate guanylyltransferase beta)	-0.421904	141.516	53.5674	65	34	40.151	40.152	39.834	1841
CL3929Contig2	Q7T0W4_XENLA	VPS28_HUMAN	Vacuolar protein sorting-associated protein 28 homolog (H-Vps28) (ESCRT-I complex subunit VPS28)	-0.562742	141.101	38.6179	81	46	25.44	25.44	25.425	5152
CL1717Contig2	Q7ZWL4_XENLA	DNJA2_HUMAN	DnaJ homolog subfamily A member 2 (Cell cycle progression restoration gene 3 protein) (Dnj3) (Dj3) (HIRA-interacting protein 4) (Renal carcinoma antigen NY-REN-14)	0.067677	140.986	164.761	86	100	45.474	45.474	45.746	2141
CL2070Contig3	F6ZM66_XENTR	MAP1B_HUMAN	Microtubule-associated protein 1B (MAP-1B) [Cleaved into: MAP1B heavy chain; MAP1 light chain LC1]	-3	140.376	0	476	1	143.71		270.634	2995
dsrrswapns_comp209503_c1_seq5	Q7ZXV1_XENLA	GSH0_HUMAN	Glutamate--cysteine ligase regulatory subunit (GCS light chain) (Gamma-ECS regulatory subunit) (Gamma-glutamylcysteine synthetase regulatory subunit) (Glutamate--cysteine ligase modifier subunit)	-0.173333	139.938	93.8866	50	41	30.667	30.701	30.727	4223
dsrrswapns_comp198453_c0_seq1	Q9I9K6_XENLA	PIN1_HUMAN	Peptidyl-prolyl cis-trans isomerase NIMA-interacting 1 (EC 5.2.1.8) (Peptidyl-prolyl cis-trans isomerase Pin1) (PPIase Pin1) (Rotamase Pin1)	0.0234422	139.794	147.547	41	62	20.263	17.671	18.243	9072
CL5195Contig1	Q7ZTL9_XENLA	UBE3A_HUMAN	Ubiquitin-protein ligase E3A (EC 6.3.2.-) (E6AP ubiquitin-protein ligase) (Human papillomavirus E6-associated protein) (Oncogenic protein-associated protein E6-AP) (Renal carcinoma antigen NY-REN-54)	0.100051	139.037	175.057	264	423	104.19	104.187	100.688	6252
dsrrswapns_comp213470_c1_seq2	Q6DDV4_XENLA	PGTA_HUMAN	Geranylgeranyl transferase type-2 subunit alpha (EC 2.5.1.60) (Geranylgeranyl transferase type II subunit alpha) (Rab geranyl-geranyltransferase subunit alpha) (Rab GG transferase alpha) (Rab GGTase alpha) (Rab geranylgeranyltransferase subunit alpha)	-2.82603	138.782	0.207157	202	1	65.828	65.818	65.072	8424
CL2074Contig2	GLTPA_XENLA	GLTP_HUMAN	Glycolipid transfer protein (GLTP)	-0.486069	138.43	45.2023	73	42	23.882	23.882	23.85	2997
CL1676Contig3	DDI2_XENLA	DDI2_HUMAN	Protein DDI1 homolog 2	0.206056	137.682	221.275	73	104	43.718	43.733	44.523	2064
CL3824Contig1	F7CD46_XENTR	GEMI5_HUMAN	Gem-associated protein 5 (Gemin5)	-1.39259	137.66	5.57472	151	13	164.97		168.589	5037
CL114Contig16	Q7ZXB0_XENLA	SMN_HUMAN	Survival motor neuron protein (Component of gems 1) (Gemin-1)	-1.25107	137.538	7.71531	58	10	31.848	232.039	31.849	734
CL6308Contig3	Q6DE93_XENLA	IST1_HUMAN	IST1 homolog (hIST1) (Putative MAPK-activating protein PM28)	-1.28847	137.323	7.06764	32	4	38.989	38.604	39.751	7019
CD327063			XEN: Uncharacterized protein	-3	137.031	0	2	0	4.8947	47.59	220.626	164
dsrrswapns_comp213207_c3_seq10	Q7SZ83_XENLA	TPPC3_HUMAN	Trafficking protein particle complex subunit 3 (BET3 homolog)	-0.627377	136.215	32.1255	29	19	20.354	20.354	20.274	9438
dsrrswapns_comp212642_c2_seq1	ZC3HF_XENLA	ZC3HF_HUMAN	Zinc finger CCCH domain-containing protein 15 (DRG family-regulatory protein 1) (Likely ortholog of mouse immediate early response erythropoietin 4)	-1.4508	136.128	4.82114	145	3	48.712	48.713	48.602	9404
CL11682Contig1	Q66KP4_XENLA	HEM4_HUMAN	Uroporphyrinogen-III synthase (UROIIIS) (UROS) (EC 4.2.1.75) (Hydroxymethylbilane hydrolyase [cyclizing]) (Uroporphyrinogen-III cosynthase)	-0.208553	136.065	84.1773	86	82	31.813	35.296	28.628	801
CL20134Contig1	Q66IK3_XENTR	DNJB1_HUMAN	DnaJ homolog subfamily B member 1 (DnaJ protein homolog 1) (Heat shock 40 kDa protein 1) (HSP40) (Heat shock protein 40) (Human DnaJ protein 1) (hDj-1)	0.193407	135.822	212.02	113	96	38.314	38.537	38.044	2921
CL47Contig8	Q04834_XENLA	MYH10_HUMAN	Myosin-10 (Cellular myosin heavy chain, type B) (Myosin heavy chain 10) (Myosin heavy chain, non-muscle IIb) (Non-muscle myosin heavy chain B) (NMMHC-B) (Non-muscle myosin heavy chain IIb) (NMMHC II-b) (NMMHC-IIB)	-3	135.659	0.128182	850	3	231.32	231.095	228.999	5944
CL7519Contig1		R3HC1_HUMAN	R3H and coiled-coil domain-containing protein 1	-0.844547	135.309	19.3544	161	53	60.104		53.259	7698
CL8717Contig1	Q0D266_XENLA	APT_HUMAN	Adenine phosphoribosyltransferase (APRT) (EC 2.4.2.7)	-0.630303	135.257	31.6852	49	52	20.625	19.751	19.608	8260
CL4875Contig3	A2VD64_XENLA	PCH2_HUMAN	Pachytene checkpoint protein 2 homolog (Human papillomavirus type 16 E1 protein-binding protein) (16E1-BP) (HPV16 E1 protein-binding protein) (Thyroid hormone receptor interactor 13) (Thyroid receptor-interacting protein 13) (TR-interacting protein 13) (TRIP-13)	-1.9719	133.787	1.4273	120	4	49.195	39.855	48.551	5996
TC441294	Q5M778_XENLA	RPB11_HUMAN	DNA-directed RNA polymerase II subunit RPB11-a (RNA polymerase II subunit B11-a) (RPB11a) (DNA-directed RNA polymerase II subunit J-1) (RNA polymerase II 13.3 kDa subunit)	0.0943495	133.592	166.008	32	56	13.266	13.266	13.293	10596
CL2389Contig3	Q7ZX24_XENLA	HGS_HUMAN	Hepatocyte growth factor-regulated tyrosine kinase substrate (Hrs) (Protein pp110)	-1.26176	133.555	7.30964	174	20	84.118	84.119	86.192	3433
CL3870Contig2	NAA40_XENLA	NAA40_HUMAN	N-alpha-acetyltransferase 40 (EC 2.3.1.-) (N-acetyltransferase 11) (NatD catalytic subunit)	-1.04402	131.446	11.8775	49	13	27.12	27.12	27.194	5084
CL10384Contig1	TTC9C_XENTR	TTC9C_HUMAN	Tetratricopeptide repeat protein 9C (TPR repeat protein 9C)	-0.665036	130.772	28.2799	78	30	20.02	480.947	20.013	337
TC426229	B7ZQZ7_XENLA	CAPR1_HUMAN	Caprin-1 (Cell cycle-associated protein 1) (Cytoplasmic activation- and proliferation-associated protein 1) (GPI-anchored membrane protein 1) (GPI-anchored protein p137) (GPI-p137) (p137GPI) (Membrane component chromosome 11 surface marker 1) (RNA granule protein 105)	-3	130.168	0	112	0	76.359	74.221	78.366	10467
dsrrswapns_comp213205_c5_seq2	Q0IH77_XENLA	IFT27_HUMAN	Intraflagellar transport protein 27 homolog (Putative GTP-binding protein RAY-like) (Rab-like protein 4)	-0.166782	129.96	88.5173	64	66	20.655	20.656	20.48	9437
CL9812Contig1	TT39B_XENLA	TT39B_HUMAN	Tetratricopeptide repeat protein 39B (TPR repeat protein 39B)	0.0231384	129.871	136.977	237	205	66.819	66.82	76.956	8748
TC448111	F6RQK0_XENTR	GEMI7_HUMAN	Gem-associated protein 7 (Gemin-7) (SIP3)	-0.572525	129.804	34.7347	63	35	15.003		14.537	10655
dsrrswapns_comp208780_c0_seq1	HIKES_XENLA	HIKES_HUMAN	Protein Hikeshi	-1.04799	128.865	11.5384	6	12	21.983	21.983	21.628	9198
CL21352Contig1	Q7SYW0_XENLA	DPH5_HUMAN	Diphthine synthase (EC 2.1.1.98) (Diphthamide biosynthesis methyltransferase)	-0.57822	128.664	33.9811	107	48	32.126	26.664	31.651	3105
zeinaSSns_comp389256_c0_seq3	Q68F65_XENLA	ARI2_HUMAN	E3 ubiquitin-protein ligase ARIH2 (ARI-2) (Protein ariadne-2 homolog) (EC 6.3.2.-) (Triad1 protein)	0.150521	128.564	181.819	196	205	57.766	57.779	57.819	8338
CL1701Contig2	Q6DJE0_XENLA	SC23B_HUMAN	Protein transport protein Sec23B (SEC23-related protein B)	-3	128.368	0.0734162	247	1	86.234	83.201	86.479	2116
CL1078Contig4	B1H1S2_XENLA	U520_HUMAN	U5 small nuclear ribonucleoprotein 200 kDa helicase (EC 3.6.4.13) (Activating signal cointegrator 1 complex subunit 3-like 1) (BRR2 homolog) (U5 snRNP-specific 200 kDa protein) (U5-200KD)	0.541101	128.13	445.403	603	2338	244.48	103.027	244.508	476
CL4044Contig1	Q6NTZ7_XENLA	NRBP_HUMAN	Nuclear receptor-binding protein	-3	127.31	0	98	0	59.366	59.366	59.845	5296
zeinaSSns_comp374146_c0_seq1	Q2VPH0_XENLA	NASP_HUMAN	Nuclear autoantigenic sperm protein (NASP)	1.68361	126.946	6126.75	405	5146	66.809	65.04	85.238	10878
CL412Contig3	C43BP_XENLA	C43BP_HUMAN	Collagen type IV alpha-3-binding protein (Ceramide transfer protein) (hCERT) (Goodpasture antigen-binding protein) (GPBP) (START domain-containing protein 11) (StARD11) (StAR-related lipid transfer protein 11)	-1.32161	126.76	6.04468	247	26	70.333	70.333	70.835	5386
CL4635Contig1	RTN3A_XENLA	RTN3_HUMAN	Reticulon-3 (Homolog of ASY protein) (HAP) (Neuroendocrine-specific protein-like 2) (NSP-like protein 2) (Neuroendocrine-specific protein-like II) (NSP-like protein II) (NSPLII)	-0.492907	126.507	40.6637	84	70	23.508	23.509	112.611	5807
CL1Contig1255	Q6PF20_XENLA	PCNA_HUMAN	Proliferating cell nuclear antigen (PCNA) (Cyclin)	1.60678	125.66	5081.39	109	1756	28.825	28.825	28.769	2693
CL10855Contig1	A1L106_XENLA	EIF2D_HUMAN	Eukaryotic translation initiation factor 2D (eIF2d) (Hepatocellular carcinoma-associated antigen 56) (Ligatin)	-3	125.547	0	211	0	64.889	22.543	64.706	507
DC007334	Q7T0Q4_XENLA	I3L471_HUMAN	Phosphatidylinositol transfer protein alpha isoform	-0.414953	125.476	48.2622	12	7	4.2249	31.621	11.003	8935
dsrrswapns_comp217408_c3_seq5	A1L2H5_XENLA	AP1B1_HUMAN	AP-1 complex subunit beta-1 (Adaptor protein complex AP-1 subunit beta-1) (Adaptor-related protein complex 1 subunit beta-1) (Beta-1-adaptin) (Beta-adaptin 1) (Clathrin assembly protein complex 1 beta large chain) (Golgi adaptor HA1/AP1 adaptin beta subunit)	-3	125.448	0.0646268	66	2	103.91	103.886	104.637	9818
CL9619Contig1	F6TD59_XENTR	KIME_HUMAN	Mevalonate kinase (MK) (EC 2.7.1.36)	-0.0579856	125.415	109.739	94	83	42.244		42.451	8658
CL945Contig1	A0MZ58_XENLA	CARM1_HUMAN	Histone-arginine methyltransferase CARM1 (EC 2.1.1.-) (EC 2.1.1.125) (Coactivator-associated arginine methyltransferase 1) (Protein arginine N-methyltransferase 4)	-0.0830498	125.402	103.575	102	185	62.529	63.489	65.854	8603
CL27154Contig1		AAMDC_HUMAN	Mth938 domain-containing protein (Adipogenesis associated Mth938 domain-containing protein)	-1.32031	125.284	5.99219	43	3	12.986		13.332	3895
CL1188Contig6	Q6NUB1_XENLA	PAAF1_HUMAN	Proteasomal ATPase-associated factor 1 (Protein G-16) (WD repeat-containing protein 71)	0.0649792	124.99	145.162	97	139	42.122	98.869	42.19	881
CL11145Contig1	Q5XGN9_XENLA	PTPS_HUMAN	6-pyruvoyl tetrahydrobiopterin synthase (PTP synthase) (PTPS) (EC 4.2.3.12)	-0.27283	124.687	66.5259	50	37	15.575	387.853	16.386	604
CL6893Contig1	Q5BJ37_XENLA	AP2A2_HUMAN	AP-2 complex subunit alpha-2 (100 kDa coated vesicle protein C) (Adaptor protein complex AP-2 subunit alpha-2) (Adaptor-related protein complex 2 subunit alpha-2) (Alpha-adaptin C) (Alpha2-adaptin) (Clathrin assembly protein complex 2 alpha-C large chain) (Huntingtin yeast partner J) (Huntingtin-interacting protein 9) (HIP-9) (Huntingtin-interacting protein J) (Plasma membrane adaptor HA2/AP2 ada…	-1.87889	124.619	1.64701	201	9	104.41	104.41	103.96	7371
CL13282Contig1	Q6GLL7_XENLA	CI064_HUMAN	UPF0553 protein C9orf64	-0.126877	124.442	92.9157	124	97	41.322	27.472	39.029	1309
CL4227Contig1	TTC37_XENLA	TTC37_HUMAN	Tetratricopeptide repeat protein 37 (TPR repeat protein 37) (SKI3 homolog) (Ski3) (Tricho-hepatic-enteric syndrome protein) (Thespin)	-3	123.977	0	700	0	181.43	175.385	175.486	5473
CL7402Contig1	Q5U250_XENLA	SIR2_HUMAN	NAD-dependent protein deacetylase sirtuin-2 (EC 3.5.1.-) (Regulatory protein SIR2 homolog 2) (SIR2-like protein 2)	-3	123.36	0	95	0	45.694	45.566	43.182	7642
CL7044Contig1	F6S790_XENTR	CORO7_HUMAN	Coronin-7 (Crn7) (70 kDa WD repeat tumor rejection antigen homolog)	-2.4971	122.918	0.391304	375	3	99.921	51.346	100.605	7472
CL6300Contig1	Q05AW3_XENLA	NUP43_HUMAN	Nucleoporin Nup43 (Nup107-160 subcomplex subunit Nup43) (p42)	0.352669	122.602	276.165	79	134	41.682	41.697	42.151	7015
CL4693Contig1	Q3KQ86_XENLA	GPN1_HUMAN	GPN-loop GTPase 1 (EC 3.6.5.-) (MBD2-interacting protein) (MBDin) (RNAPII-associated protein 4) (XPA-binding protein 1)	-1.02473	122.537	11.5755	60	19	40.884	40.884	41.74	5857
CL6270Contig1	Q68F10_XENLA	CSTF2_HUMAN	Cleavage stimulation factor subunit 2 (CF-1 64 kDa subunit) (Cleavage stimulation factor 64 kDa subunit) (CSTF 64 kDa subunit) (CstF-64)	0.314329	122.491	252.601	113	219	52.738	52.738	60.959	6992
CL258Contig7	Q6IRB7_XENLA	IMA4_HUMAN	Importin subunit alpha-4 (Importin alpha Q2) (Qip2) (Karyopherin subunit alpha-3) (SRP1-gamma)	-0.354925	122.072	53.9125	93	46	57.634	57.635	57.811	3726
CL23Contig17	YKT6B_XENLA	YKT6_HUMAN	Synaptobrevin homolog YKT6 (EC 2.3.1.-)	-0.318711	121.842	58.4904	38	72	22.612	22.613	22.418	3448
CL21994Contig1	F6YQN2_XENTR	ENAH_HUMAN	Protein enabled homolog	-3	121.75	0	174	0	63.253	59.561	66.51	3186
CL6103Contig1	DNA2_XENLA	DNA2_HUMAN	DNA replication ATP-dependent helicase/nuclease DNA2 (hDNA2) (DNA replication ATP-dependent helicase-like homolog) [Includes: DNA replication nuclease DNA2 (EC 3.1.-.-); DNA replication ATP-dependent helicase DNA2 (EC 3.6.4.12)]	0.179462	121.478	183.636	328	656	119.73	119.732	120.415	6904
CL5153Contig1	NUP93_XENLA	NUP93_HUMAN	Nuclear pore complex protein Nup93 (93 kDa nucleoporin) (Nucleoporin Nup93)	0.163393	121.216	176.585	320	497	93.443	93.454	93.488	6227
CL3963Contig2	Q5M983_XENLA	CCD43_HUMAN	Coiled-coil domain-containing protein 43	-0.655858	121.086	26.7445	62	12	24.432	24.271	25.248	5201
TC445482	UBE2C_XENLA	UBE2C_HUMAN	Ubiquitin-conjugating enzyme E2 C (EC 6.3.2.19) (UbcH10) (Ubiquitin carrier protein C) (Ubiquitin-protein ligase C)	-0.388753	120.816	49.3595	37	32	15.347	143.821	19.652	600
CL8094Contig2	Q640D6_XENLA	NUBP1_HUMAN	Cytosolic Fe-S cluster assembly factor NUBP1 (Nucleotide-binding protein 1) (NBP 1)	-0.0865525	120.759	98.9387	50	19	30.401	32.308	34.534	7991
CL1453Contig3	A9YWT2_XENLA	2A5A_HUMAN	Serine/threonine-protein phosphatase 2A 56 kDa regulatory subunit alpha isoform (PP2A B subunit isoform B'-alpha) (PP2A B subunit isoform B56-alpha) (PP2A B subunit isoform PR61-alpha) (PR61alpha) (PP2A B subunit isoform R5-alpha)	-1.32508	120.742	5.71181	137	15	55.16	55.161	56.194	1622
CL134Contig6	Q6DE18_XENLA	ARP5L_HUMAN	Actin-related protein 2/3 complex subunit 5-like protein (Arp2/3 complex 16 kDa subunit 2) (ARC16-2)	-3	120.452	0	42	0	17.138	17.138	16.941	1371
CL3398Contig2	F6TBH4_XENTR	TLN2_HUMAN	Talin-2	-2.69497	119.61	0.241434	475	14	272.05	31.737	271.613	4583
CL1075Contig1	Q6DFB2_XENLA	XPF_HUMAN	DNA repair endonuclease XPF (EC 3.1.-.-) (DNA excision repair protein ERCC-4) (DNA repair protein complementing XP-F cells) (Xeroderma pigmentosum group F-complementing protein)	-0.333775	119.605	55.4592	4	191	102.11	294.045	104.486	463
CL2652Contig3	PP4C_XENLA	PP4C_HUMAN	Serine/threonine-protein phosphatase 4 catalytic subunit (PP4C) (Pp4) (EC 3.1.3.16) (Protein phosphatase X) (PP-X)	0.370315	119.505	280.351	95	112	35.123	35.123	35.08	3812
CL7654Contig2	B6SE89_XENLA	MYH11_HUMAN	Myosin-11 (Myosin heavy chain 11) (Myosin heavy chain, smooth muscle isoform) (SMMHC)	-2.43326	119.389	0.440257	165	1	102.12	102.848	227.339	7774
CL2092Contig3	A7VK04_XENLA	CUL5_HUMAN	Cullin-5 (CUL-5) (Vasopressin-activated calcium-mobilizing receptor 1) (VACM-1)	0.455033	119.312	340.185	253	564	90.786	90.787	90.955	3030
zeinaSSns_comp389152_c0_seq10	Q9DG01_XENLA	KCC2G_HUMAN	Calcium/calmodulin-dependent protein kinase type II subunit gamma (CaM kinase II subunit gamma) (CaMK-II subunit gamma) (EC 2.7.11.17)	-0.658163	119.18	26.1842	96	60	70.965	60.586	62.609	11246
CL355Contig7	Q6NUD5_XENLA	TS101_HUMAN	Tumor susceptibility gene 101 protein (ESCRT-I complex subunit TSG101)	-0.321886	117.783	56.1303	87	58	44.31	44.414	43.944	4754
zeinaSSns_comp387783_c2_seq2	Q640I3_XENLA	RAB14_HUMAN	Ras-related protein Rab-14	-1.81814	117.657	1.78848	101	6	23.897	23.897	23.897	11117
CL5266Contig1	Q0P4V5_XENTR	DDX43_HUMAN	Probable ATP-dependent RNA helicase DDX43 (EC 3.6.4.13) (Cancer/testis antigen 13) (CT13) (DEAD box protein 43) (DEAD box protein HAGE) (Helical antigen)	-0.330256	117.57	54.9591	80	124	75.339	68.365	72.844	6313
CL5120Contig4	A1L2L8_XENLA	IPP2_HUMAN	Protein phosphatase inhibitor 2 (IPP-2)	0.120407	117.348	154.839	38	51	21.166	21.47	23.015	6191
CL3285Contig2	Q6AZK2_XENLA	PURA_HUMAN	Transcriptional activator protein Pur-alpha (Purine-rich single-stranded DNA-binding protein alpha)	-3	117.03	0	71	0	33.881	31.556	34.911	4467
zeinaSSns_comp389171_c0_seq1	Q6PCI0_XENLA	PP6R1_HUMAN	Serine/threonine-protein phosphatase 6 regulatory subunit 1 (SAPS domain family member 1)	-3	116.874	0.0461206	63	1	97.826	97.801	96.724	11247
CL7862Contig1	Q7T0Y7_XENLA	CCD25_HUMAN	Coiled-coil domain-containing protein 25	-0.284979	116.681	60.5373	41	64	24.203	24.204	24.479	7871
CL19191Contig1	A5D8P5_XENLA	ATX10_HUMAN	Ataxin-10 (Brain protein E46 homolog) (Spinocerebellar ataxia type 10 protein)	-0.051607	116.628	103.561	115	128	54.624	53.597	53.489	2507
CL17225Contig1	Q5M7D3_XENLA	HSBP1_HUMAN	Heat shock factor-binding protein 1 (Nasopharyngeal carcinoma-associated antigen 13) (NPC-A-13)	-1.52176	116.365	3.49999	22	7	8.7767	8.777	8.544	2156
CL877Contig1	Q7ZXN2_XENLA	LASP1_HUMAN	LIM and SH3 domain protein 1 (LASP-1) (Metastatic lymph node gene 50 protein) (MLN 50)	-0.373983	116.324	49.1684	68	66	29.135	29.148	29.717	8285
dsrrswapns_comp214077_c2_seq1	Q63ZR4_XENLA	NPL4_HUMAN	Nuclear protein localization protein 4 homolog (Protein NPL4)	0.499999	116.216	367.506	121	226	68.625	68.719	68.12	9501
CL8262Contig1	Q52L16_XENLA	QOR_HUMAN	Quinone oxidoreductase (EC 1.6.5.5) (NADPH:quinone reductase) (Zeta-crystallin)	-0.195896	115.911	73.8289	107	81	35.124	35.074	35.207	8059
CL13753Contig1	Q28HS1_XENTR	TPK1_HUMAN	Thiamin pyrophosphokinase 1 (hTPK1) (EC 2.7.6.2) (Placental protein 20) (PP20) (Thiamine pyrophosphokinase 1)	-0.689169	115.678	23.6637	47	24	27.072		27.265	1440
CL3590Contig4	PAF15_XENLA	PAF15_HUMAN	PCNA-associated factor (Hepatitis C virus NS5A-transactivated protein 9) (HCV NS5A-transactivated protein 9) (Overexpressed in anaplastic thyroid carcinoma 1) (OEATC-1) (PCNA-associated factor of 15 kDa) (PAF15) (p15PAF)	1.27036	115.527	2153.01	26	232	13.091	12.772	11.986	4782
CL3416Contig4	GET4A_XENLA	GET4_HUMAN	Golgi to ER traffic protein 4 homolog (Conserved edge-expressed protein) (Transmembrane domain recognition complex 35 kDa subunit) (TRC35)	-0.1694	115.241	78.02	71	61	35.667	36.703	36.504	4609
CL3922Contig1	B7ZSK0_XENLA	SMC4_HUMAN	Structural maintenance of chromosomes protein 4 (SMC protein 4) (SMC-4) (Chromosome-associated polypeptide C) (hCAP-C) (XCAP-C homolog)	0.334403	114.689	247.7	301	752	147.05	147.047	147.182	5146
CL6375Contig1	Q7ZXI6_XENLA	GALK2_HUMAN	N-acetylgalactosamine kinase (EC 2.7.1.157) (GalNAc kinase) (Galactokinase 2)	-0.0816883	114.575	94.9297	98	44	50.078	50.079	50.378	7067
CL26361Contig1	Q6DIK1_XENTR	PPIL3_HUMAN	Peptidyl-prolyl cis-trans isomerase-like 3 (PPIase) (EC 5.2.1.8) (Cyclophilin J) (CyPJ) (Cyclophilin-like protein PPIL3) (Rotamase PPIL3)	0.285225	113.91	219.679	69	130	18.104	59.229	18.155	3799
CL9519Contig1	GPN2_XENLA	GPN2_HUMAN	GPN-loop GTPase 2 (ATP-binding domain 1 family member B)	-1.12221	113.805	8.58919	81	17	36.823	35.346	34.561	8622
CL788Contig2	F6ZCC9_XENTR	ARCH_HUMAN	Protein archease (Protein ZBTB8OS) (Zinc finger and BTB domain-containing opposite strand protein 8)	-0.15638	113.672	79.3002	38	45	19.234		19.491	7878
CL8959Contig1	Q7SYS7_XENLA	FAAA_HUMAN	Fumarylacetoacetase (FAA) (EC 3.7.1.2) (Beta-diketonase) (Fumarylacetoacetate hydrolase)	-0.0755016	112.763	94.7689	101	71	50.749	46.666	46.374	8365
CL2809Contig4	Q6GNR2_XENLA	RENT1_HUMAN	Regulator of nonsense transcripts 1 (EC 3.6.4.-) (ATP-dependent helicase RENT1) (Nonsense mRNA reducing factor 1) (NORF1) (Up-frameshift suppressor 1 homolog) (hUpf1)	-1.55973	111.985	3.08623	493	5	121.99	121.959	124.345	3991
CL10342Contig1	Q5U5C0_XENLA	MCA3_HUMAN	Eukaryotic translation elongation factor 1 epsilon-1 (Aminoacyl tRNA synthetase complex-interacting multifunctional protein 3) (Elongation factor p18) (Multisynthase complex auxiliary component p18)	-2.88323	111.581	0.146004	67	2	19.474	99.891	19.811	320
CL10437Contig1	A5D8R0_XENLA	AP4A_HUMAN	Bis(5'-nucleosyl)-tetraphosphatase [asymmetrical] (EC 3.6.1.17) (Diadenosine 5',5'''-P1,P4-tetraphosphate asymmetrical hydrolase) (Ap4A hydrolase) (Ap4Aase) (Diadenosine tetraphosphatase) (Nucleoside diphosphate-linked moiety X motif 2) (Nudix motif 2)	-0.155961	111.499	77.8591	35	60	17.766	22.132	16.829	357
zeinaSSns_comp385275_c0_seq1	Q7ZZX6_XENLA	MK12_HUMAN	Mitogen-activated protein kinase 12 (MAP kinase 12) (MAPK 12) (EC 2.7.11.24) (Extracellular signal-regulated kinase 6) (ERK-6) (Mitogen-activated protein kinase p38 gamma) (MAP kinase p38 gamma) (Stress-activated protein kinase 3)	-0.00573003	110.955	109.501	93	100	41.95	41.963	41.94	11009
CL5Contig19	CCD93_XENLA	CCD93_HUMAN	Coiled-coil domain-containing protein 93	-3	110.718	0	149	0	71.027	71.028	73.198	6834
CL8719Contig2	TIPRL_XENLA	TIPRL_HUMAN	TIP41-like protein (Putative MAPK-activating protein PM10) (Type 2A-interacting protein) (TIP)	-0.234193	110.63	64.5181	73	74	29.981	29.981	31.444	8262
CL4664Contig3	MED20_XENLA	MED20_HUMAN	Mediator of RNA polymerase II transcription subunit 20 (Mediator complex subunit 20) (TRF-proximal protein homolog) (hTRFP)	0.478005	110.612	332.512	36	91	23.273	23.273	23.222	5837
CL5740Contig1	Q7ZY37_XENLA	ACOC_HUMAN	Cytoplasmic aconitate hydratase (Aconitase) (EC 4.2.1.3) (Citrate hydro-lyase) (Ferritin repressor protein) (Iron regulatory protein 1) (IRP1) (Iron-responsive element-binding protein 1) (IRE-BP 1)	-0.587854	110.243	28.4771	77	81	98.902	98.904	98.399	6643
CL1Contig1009	Q6DE71_XENLA	AAMP_HUMAN	Angio-associated migratory cell protein	0.275806	109.524	206.687	52	68	51.5	47.568	46.751	2647
CL1Contig198	Q7ZWU4_XENLA	CYBP_HUMAN	Calcyclin-binding protein (CacyBP) (hCacyBP) (S100A6-binding protein) (Siah-interacting protein)	-0.0422519	109.306	99.1728	63	72	31.053	26.068	26.21	2779
CL14513Contig1	Q66GV7_XENLA	IFT25_HUMAN	Intraflagellar transport protein 25 homolog (Heat shock protein beta-11) (Hspb11) (Placental protein 25) (PP25)	-0.171314	109.172	73.5864	40	36	15.548	15.548	16.297	1617
CL336Contig5	B7ZR87_XENLA	GNAO_HUMAN	Guanine nucleotide-binding protein G(o) subunit alpha	-0.335252	107.233	49.5538	83	42	40.352	40.377	40.051	4550
CL22175Contig1	F7AJ86_XENTR			-3	107.161	0	57	1	19.499			3215
CL2896Contig1	Q6PAB4_XENLA	CB39L_HUMAN	Calcium-binding protein 39-like (Antigen MLAA-34) (MO25beta) (Mo25-like protein)	-0.0755824	106.926	89.8467	117	129	39.285	39.183	39.088	4085
dsrrswapns_comp216691_c3_seq7	Q6NS18_XENLA	IMA3_HUMAN	Importin subunit alpha-3 (Importin alpha Q1) (Qip1) (Karyopherin subunit alpha-4)	-0.75268	106.584	18.8371	45	22	57.751	57.71	57.887	9734
CL4243Contig1				-3	106.265	0	51	0	14.769		83.065	5483
CL1536Contig4	Q6P9I3_XENLA	DP13A_HUMAN	DCC-interacting protein 13-alpha (Dip13-alpha) (Adapter protein containing PH domain, PTB domain and leucine zipper motif 1)	-1.12915	105.859	7.86284	207	21	79.859	79.86	79.663	1823
CL1720Contig1	SMO2A_XENLA	SUMO2_HUMAN	Small ubiquitin-related modifier 2 (SUMO-2) (HSMT3) (SMT3 homolog 2) (SUMO-3) (Sentrin-2) (Ubiquitin-like protein SMT3B) (Smt3B)	1.20457	104.665	1676.37	12	80	10.82	10.82	10.871	2152
dsrrswapns_comp215343_c3_seq6	Q3B8L6_XENLA	CPNE3_HUMAN	Copine-3 (Copine III)	-0.595379	104.631	26.5633	131	51	59.264	59.341	60.131	9607
CL1228Contig4	Q6GQB0_XENLA	EVL_HUMAN	Ena/VASP-like protein (Ena/vasodilator-stimulated phosphoprotein-like)	-3	104.313	0	97	0	40.354	306.15	44.62	1012
CL1282Contig2	Q6GPE1_XENLA	AP1G1_HUMAN	AP-1 complex subunit gamma-1 (Adaptor protein complex AP-1 subunit gamma-1) (Adaptor-related protein complex 1 subunit gamma-1) (Clathrin assembly protein complex 1 gamma-1 large chain) (Gamma1-adaptin) (Golgi adaptor HA1/AP1 adaptin subunit gamma-1)	-3	104.225	0	173	0	90.44	90.441	91.351	1173
zeinaSSns_comp385242_c0_seq1	BCCIP_XENLA	BCCIP_HUMAN	BRCA2 and CDKN1A-interacting protein (P21- and CDK-associated protein 1) (Protein TOK-1)	0.783325	103.729	629.83	62	245	36.122	35.172	35.979	11007
dsrrswapns_comp217028_c1_seq19	Q6PB02_XENLA	DPYL2_HUMAN	Dihydropyrimidinase-related protein 2 (DRP-2) (Collapsin response mediator protein 2) (CRMP-2) (N2A3) (Unc-33-like phosphoprotein 2) (ULIP-2)	-2.31976	103.698	0.496607	129	4	62.227	18.046	62.294	813
CL124Contig16	Q7ZWP5_XENLA	BIN1_HUMAN	Myc box-dependent-interacting protein 1 (Amphiphysin II) (Amphiphysin-like protein) (Box-dependent myc-interacting protein 1) (Bridging integrator 1)	-3	103.146	0	158	0	54.879	150.882	64.699	1082
CL1453Contig4	Q5M781_XENLA	DYL2_HUMAN	Dynein light chain 2, cytoplasmic (8 kDa dynein light chain b) (DLC8b) (Dynein light chain LC8-type 2)	-0.302492	102.427	51.0411	61	27	10.35	10.35	10.35	1623
CL5209Contig2	CHM1A_XENLA	CHM1A_HUMAN	Charged multivesicular body protein 1a (Chromatin-modifying protein 1a) (CHMP1a) (Vacuolar protein sorting-associated protein 46-1) (Vps46-1) (hVps46-1)	0.0051326	102.353	103.57	41	49	21.758	21.789	21.703	6269
dsrrswapns_comp212798_c0_seq2	Q68EU5_XENLA	TIA1_HUMAN	Nucleolysin TIA-1 isoform p40 (RNA-binding protein TIA-1) (T-cell-restricted intracellular antigen-1) (TIA-1) (p40-TIA-1)	0.115003	102.129	133.093	81	93	49.074	42.978	42.963	2254
CL11Contig22	A2VDE2_XENLA	IF4B_HUMAN	Eukaryotic translation initiation factor 4B (eIF-4B)	-2.07135	101.403	0.860396	51	5	64.295	76.128	69.151	928
CL6541Contig1	A0AUT6_XENLA	COMD9_HUMAN	COMM domain-containing protein 9	-2.08072	101.187	0.840249	50	5	21.684	21.466	21.819	7176
CL2862Contig2	Q4QR59_XENLA	SEPT6_HUMAN	Septin-6	-3	101.162	0	61	0	49.32	49.43	49.717	4056
CL7760Contig1	A9ULZ0_XENLA	IMPA2_HUMAN	Inositol monophosphatase 2 (IMP 2) (IMPase 2) (EC 3.1.3.25) (Inositol-1(or 4)-monophosphatase 2) (Myo-inositol monophosphatase A2)	-0.359148	101.103	44.2199	70	48	33.297	33.297	31.321	7821
CL5787Contig1	Q6GNU6_XENLA	APAF_HUMAN	Apoptotic protease-activating factor 1 (APAF-1)	-0.869311	100.696	13.6051	445	71	141.53	141.575	141.84	6680
TC442344	ELV1B_XENLA	ELAV1_HUMAN	ELAV-like protein 1 (Hu-antigen R) (HuR)	0.370505	100.648	236.217	73	160	36.139	36.008	36.092	10601
CL11029Contig1	F7CZ39_XENTR	ATHL1_HUMAN	Acid trehalase-like protein 1 (EC 3.2.1.-)	-1.18603	100.5	6.54847	100	4	66.351	121.396	80.655	560
CL55Contig10	Q6GPV7_XENLA	GGA1_HUMAN	ADP-ribosylation factor-binding protein GGA1 (Gamma-adaptin-related protein 1) (Golgi-localized, gamma ear-containing, ARF-binding protein 1)	-1.75471	100.499	1.76787	42	4	69.087	69.156	70.384	6553
CL1955Contig1	Q52L13_XENLA	PPP6_HUMAN	Serine/threonine-protein phosphatase 6 catalytic subunit (PP6C) (EC 3.1.3.16) [Cleaved into: Serine/threonine-protein phosphatase 6 catalytic subunit, N-terminally processed]	-1.2205	100.021	6.01994	110	13	35.143	35.143	35.144	2576
CL407Contig8	Q7ZWZ2_XENLA	PAIRB_HUMAN	Plasminogen activator inhibitor 1 RNA-binding protein (PAI1 RNA-binding protein 1) (PAI-RBP1) (SERPINE1 mRNA-binding protein 1)	-2.15477	98.6782	0.690958	97	2	42.631	43.131	44.965	5329
zeinaSSns_comp385441_c2_seq2	KBP_XENTR	KBP_HUMAN	KIF1-binding protein	-0.648428	98.6271	22.1599	246	63	73.959		71.814	11014
CL29216Contig1				-3	98.1571	0	16	0	5.1478		51.506	4110
dsrrswapns_comp214263_c1_seq2	Q6NTU2_XENLA	DCTN3_HUMAN	Dynactin subunit 3 (Dynactin complex subunit 22 kDa subunit) (p22)	-3	98.0313	0	38	0	21.221	21.136	21.119	3352
dsrrswapns_comp198156_c0_seq2	Q05AU2_XENLA	MIP18_HUMAN	Mitotic spindle-associated MMXD complex subunit MIP18 (MSS19-interacting protein of 18 kDa) (Protein FAM96B)	-0.230809	97.6683	57.4043	29	45	17.775	17.748	17.663	9068
CL1244Contig3	Q6DCG8_XENLA	TNPO3_HUMAN	Transportin-3 (Importin-12) (Imp12) (Transportin-SR) (TRN-SR)	-0.169893	97.5728	65.9836	180	188	104.18	214.331	104.203	1066
CL8050Contig1	Q63ZN3_XENLA	UAP1L_HUMAN	UDP-N-acetylhexosamine pyrophosphorylase-like protein 1 (EC 2.7.7.-)	-0.491015	97.1105	31.3509	149	75	57.053	57.475	57.03	7975
CL6577Contig1	KI15A_XENLA	KIF15_HUMAN	Kinesin-like protein KIF15 (Kinesin-like protein 2) (hKLP2) (Kinesin-like protein 7) (Serologically defined breast cancer antigen NY-BR-62)	-2.33017	97.0126	0.453581	652	3	159.14	159.141	160.16	7199
CL1Contig493	SKP1_XENLA	SKP1_HUMAN	S-phase kinase-associated protein 1 (Cyclin-A/CDK2-associated protein p19) (p19A) (Organ of Corti protein 2) (OCP-2) (Organ of Corti protein II) (OCP-II) (RNA polymerase II elongation factor-like protein) (SIII) (Transcription elongation factor B polypeptide 1-like) (p19skp1)	0.314159	96.6512	199.236	84	117	24.809	18.658	18.658	2832
CL12770Contig1	NR2CA_XENLA	NR2CA_HUMAN	Nuclear receptor 2C2-associated protein (TR4 orphan receptor-associated 16 kDa protein)	-1.27274	96.4973	5.14957	23	10	18.671	15.452	15.876	1156
CL1Contig1193	Q91748_XENLA	SPTN1_HUMAN	Spectrin alpha chain, non-erythrocytic 1 (Alpha-II spectrin) (Fodrin alpha chain) (Spectrin, non-erythroid alpha subunit)	-3	96.4818	0	1266	0	285.17	51.957	284.539	2676
dsrrswapns_comp209724_c0_seq2	TRBP2_XENLA	TRBP2_HUMAN	RISC-loading complex subunit TARBP2 (TAR RNA-binding protein 2) (Trans-activation-responsive RNA-binding protein)	-2.87872	96.2288	0.127229	82	2	40.006	38.172	39.039	9235
CL12859Contig1	Q6DEE0_XENLA	SNX9_HUMAN	Sorting nexin-9 (SH3 and PX domain-containing protein 1) (Protein SDP1) (SH3 and PX domain-containing protein 3A)	-3	96.1641	0	91	0	66.623	65.769	66.592	1179
CL8034Contig1	Q68F42_XENLA	DPYD_HUMAN	Dihydropyrimidine dehydrogenase [NADP(+)] (DHPDHase) (DPD) (EC 1.3.1.2) (Dihydrothymine dehydrogenase) (Dihydrouracil dehydrogenase)	-1.76569	94.9985	1.62939	290	16	105.54	101.755	111.401	7969
zeinaSSns_comp387560_c0_seq1	Q4V7Z2_XENLA	RADI_HUMAN	Radixin	-1.98891	94.9085	0.973633	147	7	69.113	68.134	68.564	6890
CL5711Contig1	B1WBD2_XENLA	DD19A_HUMAN	ATP-dependent RNA helicase DDX19A (EC 3.6.4.13) (DDX19-like protein) (DEAD box protein 19A)	0.061853	94.7489	109.251	76	148	54.544	54.545	53.975	6623
CL4245Contig2	Q6GNI8_XENLA	SSA27_HUMAN	Sjoegren syndrome/scleroderma autoantigen 1 (Autoantigen p27)	-3	94.5365	0	31	0	20.996	20.997	21.474	5485
dsrrswapns_comp216110_c1_seq5	F7AVX1_XENTR	KPBB_HUMAN	Phosphorylase b kinase regulatory subunit beta (Phosphorylase kinase subunit beta)	-0.714777	94.3288	18.1915	164	59	124.62		124.884	9682
CL14356Contig1	VPS25_XENLA	VPS25_HUMAN	Vacuolar protein-sorting-associated protein 25 (hVps25) (Dermal papilla-derived protein 9) (ELL-associated protein of 20 kDa) (ESCRT-II complex subunit VPS25)	-0.0647327	93.9193	80.9137	36	52	20.733	20.733	20.748	1593
CL9791Contig1	A2RV60_XENLA	ECM29_HUMAN	Proteasome-associated protein ECM29 homolog (Ecm29)	0.16892	93.8154	138.418	677	881	206.28	204.829	204.291	8740
CL9540Contig2	Q6NU82_XENLA	RBX1_HUMAN	E3 ubiquitin-protein ligase RBX1 (EC 6.3.2.-) (Protein ZYP) (RING finger protein 75) (RING-box protein 1) (Rbx1) (Regulator of cullins 1) [Cleaved into: E3 ubiquitin-protein ligase RBX1, N-terminally processed]	-0.120124	93.6896	71.0506	20	9	10.795	11.183	12.274	8637
CL2939Contig1	Q7ZX28_XENLA	PRP8_HUMAN	Pre-mRNA-processing-splicing factor 8 (220 kDa U5 snRNP-specific protein) (PRP8 homolog) (Splicing factor Prp8) (p220)	0.500685	93.5914	296.429	947	2271	273.61	273.621	273.6	4132
zeinaSSns_comp321084_c0_seq1	Q6DDQ1_XENLA	CCS_HUMAN	Copper chaperone for superoxide dismutase (Superoxide dismutase copper chaperone)	0.0282172	92.2989	98.4949	60	43	29.635	9.82	29.041	10850
zeinaSSns_comp386660_c3_seq3	Q7ZXK8_XENLA	HNRPK_HUMAN	Heterogeneous nuclear ribonucleoprotein K (hnRNP K) (Transformation up-regulated nuclear protein) (TUNP)	1.23558	92.2278	1586.49	80	768	43.972	43.941	50.976	11062
CL2367Contig3	Q6PA46_XENLA	RPB2_HUMAN	DNA-directed RNA polymerase II subunit RPB2 (EC 2.7.7.6) (DNA-directed RNA polymerase II 140 kDa polypeptide) (DNA-directed RNA polymerase II subunit B) (RNA polymerase II subunit 2) (RNA polymerase II subunit B2)	0.0926481	91.993	113.868	435	428	133.9	108.541	133.897	3411
CL14941Contig1	Q5M992_XENLA	NUDC2_HUMAN	NudC domain-containing protein 2	-0.270123	91.9671	49.3752	18	26	17.76	17.76	17.676	1713
CL4276Contig3	F6SCF9_XENTR	STK31_HUMAN	Serine/threonine-protein kinase 31 (EC 2.7.11.1) (Serine/threonine-protein kinase NYD-SPK) (Sugen kinase 396) (SgK396)	-3	91.4535	0	199	0	106.85		115.694	5510
TC447897	Q6GPN5_XENLA	OGFR_HUMAN	Opioid growth factor receptor (OGFr) (Protein 7-60) (Zeta-type opioid receptor)	-3	91.4166	0	179	0	78.571	75.078	73.325	10653
CL6579Contig1	NUDC1_XENLA	NUDC1_HUMAN	NudC domain-containing protein 1 (Chronic myelogenous leukemia tumor antigen 66) (Tumor antigen CML66)	0.656064	91.202	413.112	79	307	66.425	66.425	66.756	7201
CL4307Contig1	Q7ZYD8_XENLA	SYAP1_HUMAN	Synapse-associated protein 1	-3	90.8712	0	56	0	41.564	41.564	39.933	5545
CL591Contig6	Q7ZYM0_XENLA	KLC4_HUMAN	Kinesin light chain 4 (KLC 4) (Kinesin-like protein 8)	-3	90.4796	0	270	0	71.31	73.397	68.64	6784
CL9232Contig2	VPS36_XENLA	VPS36_HUMAN	Vacuolar protein-sorting-associated protein 36 (ELL-associated protein of 45 kDa) (ESCRT-II complex subunit VPS36)	-0.32936	90.3909	42.3413	111	64	43.918	43.918	43.817	8501
CL7608Contig2	ILEU_XENLA	ILEU_HUMAN	Leukocyte elastase inhibitor (LEI) (Monocyte/neutrophil elastase inhibitor) (EI) (M/NEI) (Peptidase inhibitor 2) (PI-2) (Serpin B1)	-0.0679848	90.3399	77.2493	72	85	46.17	42.698	42.742	7744
dsrrswapns_comp214189_c0_seq3	Q7ZXN5_XENLA	AK1C1_HUMAN	Aldo-keto reductase family 1 member C1 (EC 1.1.1.-) (20-alpha-hydroxysteroid dehydrogenase) (20-alpha-HSD) (EC 1.1.1.149) (Chlordecone reductase homolog HAKRC) (Dihydrodiol dehydrogenase 1/2) (DD1/DD2) (High-affinity hepatic bile acid-binding protein) (HBAB) (Indanol dehydrogenase) (EC 1.1.1.112) (Trans-1,2-dihydrobenzene-1,2-diol dehydrogenase) (EC 1.3.1.20)	-0.23593	90.0992	52.3349	40	25	37.18	37.2	36.788	2525
dsrrswapns_comp131664_c0_seq1	BAFL_XENLA	BAF_HUMAN	Barrier-to-autointegration factor (Breakpoint cluster region protein 1) [Cleaved into: Barrier-to-autointegration factor, N-terminally processed]	-0.544185	89.8929	25.6768	21	29	10.075	10.075	10.059	8991
CL794Contig1	Q63ZU5_XENLA	T22D1_HUMAN	TSC22 domain family protein 1 (Cerebral protein 2) (Regulatory protein TSC-22) (TGFB-stimulated clone 22 homolog) (Transforming growth factor beta-1-induced transcript 4 protein)	-3	89.8633	0	86	0	103.25	14.506	109.677	7913
CL1190Contig1	Q6INV1_XENLA	PPM1B_HUMAN	Protein phosphatase 1B (EC 3.1.3.16) (Protein phosphatase 2C isoform beta) (PP2C-beta)	-0.136334	89.5768	65.4428	89	87	50.438	791.11	52.643	888
CL1466Contig2	Q6DDT7_XENLA	HEXDC_HUMAN	Hexosaminidase D (EC 3.2.1.52) (Beta-N-acetylhexosaminidase) (Beta-hexosaminidase D) (Hexosaminidase domain-containing protein) (N-acetyl-beta-galactosaminidase)	-0.316675	89.4512	43.1431	85	45	54.877	43.116	53.79	1647
CL10606Contig1	L7N2T0_XENTR	SELO_HUMAN	Selenoprotein O (SelO)	-0.803672	89.4154	14.0521	106	35	76.594	47.781	73.489	411
CL18048Contig1	Q7T0Q9_XENLA	TBB3_HUMAN	Tubulin beta-3 chain (Tubulin beta-4 chain) (Tubulin beta-III)	-1.61067	89.2965	2.1886	23	3	50.331	50.332	50.433	2291
CL2590Contig2	Q6NRI6_XENLA	RPAP1_HUMAN	RNA polymerase II-associated protein 1	-1.4158	89.006	3.41683	251	29	158.35	158.229	152.755	3730
CL10375Contig1	Q575S4_XENLA	CYGB_HUMAN	Cytoglobin (Histoglobin) (HGb) (Stellate cell activation-associated protein)	-3	88.6818	0	26	0	17.809	28.458	21.405	332
CL11182Contig1	Q3KPS1_XENLA	HDHD1_HUMAN	Pseudouridine-5'-phosphatase (EC 3.1.3.96) (Haloacid dehalogenase-like hydrolase domain-containing protein 1) (Haloacid dehalogenase-like hydrolase domain-containing protein 1A) (Protein GS1) (Pseudouridine-5'-monophosphatase) (5'-PsiMPase)	0.0176934	88.5629	92.2455	52	94	27.538	100.232	25.249	616
TC464996	EPA2A_XENLA	PABP2_HUMAN	Polyadenylate-binding protein 2 (PABP-2) (Poly(A)-binding protein 2) (Nuclear poly(A)-binding protein 1) (Poly(A)-binding protein II) (PABII) (Polyadenylate-binding nuclear protein 1)	-0.209024	88.5626	54.7302	29	15	17.212	24.247	32.749	10798
CL530Contig8	Q6GN83_XENLA	IGHM_HUMAN	Ig mu chain C region	-2.23596	88.4845	0.513928	159	3	65.756	66.925	49.307	6344
CL2850Contig1	Q6DE46_XENLA	ARF6_HUMAN	ADP-ribosylation factor 6	-1.32432	88.0823	4.17416	22	8	20.148	20.148	20.082	4045
CL9252Contig1	Q6DE35_XENLA	AAR2_HUMAN	Protein AAR2 homolog (AAR2 splicing factor homolog)	-0.965186	87.5775	9.48869	44	13	45.295	44.606	43.472	8507
CL10899Contig1	Q6IRC3_XENLA	DCTN6_HUMAN	Dynactin subunit 6 (Dynactin subunit p27) (Protein WS-3)	-3	87.4915	0	54	0	22.271	144.402	20.747	521
CL1274Contig1	Q8AVK6_XENLA	VP37B_HUMAN	Vacuolar protein sorting-associated protein 37B (hVps37B) (ESCRT-I complex subunit VPS37B)	-0.912987	87.4109	10.6802	36	1	31.473	31.473	31.307	1152
CL7232Contig1	Q5PQ94_XENLA	EXOS4_HUMAN	Exosome complex component RRP41 (Exosome component 4) (Ribosomal RNA-processing protein 41) (p12A)	0.619413	87.3664	363.712	34	125	27.403	27.403	26.383	7566
CL3829Contig2	P70000_XENLA	CNBP_HUMAN	Cellular nucleic acid-binding protein (CNBP) (Zinc finger protein 9)	-0.237663	87.232	50.4677	56	57	19.387	19.388	19.463	5041
CL2916Contig1	A2RV78_XENLA	PFKAP_HUMAN	ATP-dependent 6-phosphofructokinase, platelet type (ATP-PFK) (PFK-P) (EC 2.7.1.11) (6-phosphofructokinase type C) (Phosphofructo-1-kinase isozyme C) (PFK-C) (Phosphohexokinase)	-2.71821	86.3661	0.165245	144	2	86.64	86.641	85.596	4106
dsrrswapns_comp211462_c0_seq9	Q63ZG8_XENLA	DLGP5_HUMAN	Disks large-associated protein 5 (DAP-5) (Discs large homolog 7) (Disks large-associated protein DLG7) (Hepatoma up-regulated protein) (HURP)	-0.620922	86.2868	20.6549	295	59	95.517	68.424	95.115	9328
TC453026	H2B11_XENLA	H2B1J_HUMAN	Histone H2B type 1-J (Histone H2B.1) (Histone H2B.r) (H2B/r)	1.69204	85.7057	4217.46	26	412	13.934	13.934	13.904	10697
dsrrswapns_comp212909_c1_seq7	SMC2_XENLA	SMC2_HUMAN	Structural maintenance of chromosomes protein 2 (SMC protein 2) (SMC-2) (Chromosome-associated protein E) (hCAP-E) (XCAP-E homolog)	0.389522	85.66	210.039	339	737	136.18	136.342	135.656	4263
CL9992Contig1	A9UMP5_XENLA	XYLB_HUMAN	Xylulose kinase (Xylulokinase) (EC 2.7.1.17)	-0.0695054	85.6114	72.9502	93	85	67.872	59.059	58.382	8825
dsrrswapns_comp212598_c0_seq25	B1H304_XENTR	MSTO1_HUMAN	Protein misato homolog 1	-1.84606	85.4008	1.21732	17	4	18.04		61.835	9398
CL4517Contig5	Q6P4X0_XENTR	IMA5_HUMAN	Importin subunit alpha-5 (Karyopherin subunit alpha-1) (Nucleoprotein interactor 1) (NPI-1) (RAG cohort protein 2) (SRP1-beta) [Cleaved into: Importin subunit alpha-5, N-terminally processed]	-0.371248	85.1732	36.2289	24	11	60.376	59.813	60.222	5713
CL9564Contig1	TATD1_XENLA	TATD1_HUMAN	Putative deoxyribonuclease TATDN1 (EC 3.1.21.-) (Hepatocarcinoma high expression protein)	-0.194179	84.8926	54.2864	69	50	33.862	33.863	33.602	8642
CL8607Contig1	Q68EU4_XENLA	DCTN4_HUMAN	Dynactin subunit 4 (Dyn4) (Dynactin subunit p62)	-3	84.8795	0	85	0	52.719	52.72	52.337	8219
CL4305Contig3	Q7ZWV0_XENLA	KAPCB_HUMAN	cAMP-dependent protein kinase catalytic subunit beta (PKA C-beta) (EC 2.7.11.11)	-2.25801	84.7398	0.467818	65	3	40.665	40.666	40.623	5544
dsrrswapns_comp216197_c1_seq2	F6YUE4_XENTR	TBCC_HUMAN	Tubulin-specific chaperone C (Tubulin-folding cofactor C) (CFC)	-0.0719655	84.6162	71.6948	29	40	37.931	39.967	39.248	9690
CL6091Contig3	CFA20_XENLA	CP080_HUMAN	Cilia- and flagella-associated protein 20 (Basal body up-regulated protein 22) (Transcription factor IIB)	0.593928	84.267	330.815	30	127	22.734	22.734	22.774	6892
CL6418Contig2	Q4QR46_XENLA	LCMT1_HUMAN	Leucine carboxyl methyltransferase 1 (EC 2.1.1.233) (Protein-leucine O-methyltransferase) ([Phosphatase 2A protein]-leucine-carboxy methyltransferase 1)	-0.077699	84.2568	70.454	72	76	37.057	37.058	38.379	7098
CL9719Contig1	Q6GNS6_XENLA	HBS1L_HUMAN	HBS1-like protein (ERFS)	-1.88274	84.1159	1.10189	207	5	75.272	75.273	75.473	8705
CL14801Contig1	Q5EAU8_XENLA	PGTB2_HUMAN	Geranylgeranyl transferase type-2 subunit beta (EC 2.5.1.60) (Geranylgeranyl transferase type II subunit beta) (GGTase-II-beta) (Rab geranyl-geranyltransferase subunit beta) (Rab GG transferase beta) (Rab GGTase beta) (Rab geranylgeranyltransferase subunit beta) (Type II protein geranyl-geranyltransferase subunit beta)	-1.04757	83.8771	7.51746	55	9	36.524	37.039	36.924	1681
zeinaSSns_comp370372_c0_seq2	H33_XENLA	H33_HUMAN	Histone H3.3	1.46328	83.7982	2435.08	13	240	15.328	15.328	15.328	10874
CL8226Contig1	F7A198_XENTR	ERC6L_HUMAN	DNA excision repair protein ERCC-6-like (EC 3.6.4.12) (ATP-dependent helicase ERCC6-like) (PLK1-interacting checkpoint helicase) (Tumor antigen BJ-HCC-15)	-1.92304	83.7275	0.999608	344	4	152.9	100.673	141.103	8047
CL7797Contig1	Q91787_XENLA	PSB8_HUMAN	Proteasome subunit beta type-8 (EC 3.4.25.1) (Low molecular mass protein 7) (Macropain subunit C13) (Multicatalytic endopeptidase complex subunit C13) (Proteasome component C13) (Proteasome subunit beta-5i) (Really interesting new gene 10 protein)	0.130164	83.662	112.9	38	43	30.19	30.19	30.354	7839
CL7592Contig1	Q6GP23_XENLA	EFHD1_HUMAN	EF-hand domain-containing protein D1 (EF-hand domain-containing protein 1) (Swiprosin-2)	-1.19588	83.6069	5.32546	56	5	26.416	26.417	26.928	7730
CL10158Contig1	DOHH_XENLA	DOHH_HUMAN	Deoxyhypusine hydroxylase (hDOHH) (EC 1.14.99.29) (Deoxyhypusine dioxygenase) (Deoxyhypusine monooxygenase) (HEAT-like repeat-containing protein 1)	-0.205052	82.6498	51.5454	57	60	33.385	36.058	32.904	244
CL8234Contig1	Q5XGS9_XENLA	ORC2_HUMAN	Origin recognition complex subunit 2	-0.237847	82.6127	47.7749	114	29	62.796	62.827	65.972	8050
zeinaSSns_comp375035_c0_seq1				-0.192049	82.1048	52.7618	30	17	17.955			5081
CL8295Contig1	Q0IH13_XENLA	PPIE_HUMAN	Peptidyl-prolyl cis-trans isomerase E (PPIase E) (EC 5.2.1.8) (Cyclophilin E) (Cyclophilin-33) (Rotamase E)	0.899882	82.049	651.562	35	319	35.796	32.729	33.431	8076
CL1925Contig3	Q6DKM7_XENLA	AK1C3_HUMAN	Aldo-keto reductase family 1 member C3 (EC 1.-.-.-) (17-beta-hydroxysteroid dehydrogenase type 5) (17-beta-HSD 5) (3-alpha-HSD type II, brain) (3-alpha-hydroxysteroid dehydrogenase type 2) (3-alpha-HSD type 2) (EC 1.1.1.357) (Chlordecone reductase homolog HAKRb) (Dihydrodiol dehydrogenase 3) (DD-3) (DD3) (Dihydrodiol dehydrogenase type I) (HA1753) (Indanol dehydrogenase) (EC 1.1.1.112) (Prostagla…	-0.204646	81.8384	51.0871	72	53	37.315	38.129	36.853	2526
CL6688Contig2	CDK5_XENLA	CDK5_HUMAN	Cyclin-dependent-like kinase 5 (EC 2.7.11.1) (Cell division protein kinase 5) (Serine/threonine-protein kinase PSSALRE) (Tau protein kinase II catalytic subunit) (TPKII catalytic subunit)	-0.0793331	81.8322	68.1696	56	89	33.338	33.339	33.304	7258
CL1620Contig1	Q6PF61_XENLA	MP2K6_HUMAN	Dual specificity mitogen-activated protein kinase kinase 6 (MAP kinase kinase 6) (MAPKK 6) (EC 2.7.12.2) (MAPK/ERK kinase 6) (MEK 6) (Stress-activated protein kinase kinase 3) (SAPK kinase 3) (SAPKK-3) (SAPKK3)	0.101021	81.7866	103.206	73	68	37.87	37.871	37.492	1993
CL9077Contig1	CP013_XENLA	CP013_HUMAN	UPF0585 protein C16orf13	-0.847599	81.7486	11.6113	36	29	27.53	22.391	22.578	8428
CL8388Contig2	B1H2T4_XENTR	NADE_HUMAN	Glutamine-dependent NAD(+) synthetase (EC 6.3.5.1) (NAD(+) synthase [glutamine-hydrolyzing]) (NAD(+) synthetase)	-2.3073	81.5677	0.401993	259	3	80.935		79.285	8120
CL5795Contig2	OSTF1_XENLA	OSTF1_HUMAN	Osteoclast-stimulating factor 1	-0.183	81.1933	53.2746	32	34	23.704	23.705	23.787	6687
zeinaSSns_comp353750_c0_seq1	Q0IH89_XENLA	DUS12_HUMAN	Dual specificity protein phosphatase 12 (EC 3.1.3.16) (EC 3.1.3.48) (Dual specificity tyrosine phosphatase YVH1)	-0.34333	81.1798	36.8229	43	23	33.598	33.642	37.687	6787
CL1052Contig6	A1DPK8_XENLA	TMOD3_HUMAN	Tropomodulin-3 (Ubiquitous tropomodulin) (U-Tmod)	-1.3533	81.1707	3.5983	53	9	38.804	43.309	39.595	388
CL2070Contig4	F6ZM66_XENTR	MAP1S_HUMAN	Microtubule-associated protein 1S (MAP-1S) (BPY2-interacting protein 1) (Microtubule-associated protein 8) (Variable charge Y chromosome 2-interacting protein 1) (VCY2-interacting protein 1) (VCY2IP-1) [Cleaved into: MAP1S heavy chain; MAP1S light chain]	-3	80.9078	0	104	0	101.91		112.211	2996
CL10037Contig1	F7BSG2_XENTR	PGP_HUMAN	Phosphoglycolate phosphatase (PGP) (PGPase) (EC 3.1.3.18) (EC 3.1.3.48)	-0.0316648	80.7102	75.0349	20	78	33.164	95.06	34.006	191
CL580Contig5	Q8AVT2_XENLA	RSMN_HUMAN	Small nuclear ribonucleoprotein-associated protein N (snRNP-N) (Sm protein D) (Sm-D) (Sm protein N) (Sm-N) (SmN) (Tissue-specific-splicing protein)	0.519177	80.5027	266.065	44	140	24.131	24.131	24.614	6708
CL3688Contig3	A9JRK8_XENTR	RASA1_HUMAN	Ras GTPase-activating protein 1 (GAP) (GTPase-activating protein) (RasGAP) (Ras p21 protein activator) (p120GAP)	-0.323186	79.9724	37.9975	206	138	108.15	85.104	116.403	4904
CL1688Contig4	PP1B_XENLA	PP1B_HUMAN	Serine/threonine-protein phosphatase PP1-beta catalytic subunit (PP-1B) (PPP1CD) (EC 3.1.3.16) (EC 3.1.3.53)	0.120492	79.9043	105.454	58	127	37.172	37.173	37.187	2084
CL15405Contig1	Q5HZP3_XENLA	COMD5_HUMAN	COMM domain-containing protein 5 (Hypertension-related calcium-regulated gene protein) (HCaRG)	-2.20936	79.7501	0.492459	57	2	25.244	25.244	24.67	1828
CL39474Contig1	EIF1A_XENLA	EIF1A_HUMAN	Probable RNA-binding protein EIF1AD (Eukaryotic translation initiation factor 1A domain-containing protein) (Haponin)	0.47475	79.7395	237.916	25	43	19.113	19.113	19.053	5174
dsrrswapns_comp208052_c1_seq3	Q6GP07_XENLA	LYPA1_HUMAN	Acyl-protein thioesterase 1 (APT-1) (hAPT1) (EC 3.1.2.-) (Lysophospholipase 1) (Lysophospholipase I) (LPL-I) (LysoPLA I)	-1.29369	79.4087	4.03808	22	9	20.268	24.454	24.67	4535
CL7705Contig1	TBC24_XENLA	TBC24_HUMAN	TBC1 domain family member 24	0.938877	79.2584	688.529	92	622	63.806	63.807	62.919	7797
TC417486	Q569T0_XENLA	HDA10_HUMAN	Histone deacetylase 10 (HD10) (EC 3.5.1.98)	-0.102114	79.0803	62.5107	171	104	76.732	76.733	71.445	10413
CL7085Contig2	Q7SY62_XENLA	SNX2_HUMAN	Sorting nexin-2 (Transformation-related gene 9 protein) (TRG-9)	-3	78.0667	0.0448681	124	1	60.226	58.435	58.471	7495
CL13415Contig1	ULA1_XENLA	ULA1_HUMAN	NEDD8-activating enzyme E1 regulatory subunit (Amyloid beta precursor protein-binding protein 1, 59 kDa) (APP-BP1) (Amyloid protein-binding protein 1) (Proto-oncogene protein 1)	0.627995	77.9418	330.952	123	312	60.626	60.625	60.246	1349
CL6010Contig1	SAE1_XENLA	SAE1_HUMAN	SUMO-activating enzyme subunit 1 (Ubiquitin-like 1-activating enzyme E1A) [Cleaved into: SUMO-activating enzyme subunit 1, N-terminally processed]	1.67447	77.9182	3682.2	28	1130	38.246	38.247	38.45	6846
CL2787Contig2	GMPAA_XENLA	GMPPA_HUMAN	Mannose-1-phosphate guanyltransferase alpha (GDP-mannose pyrophosphorylase A) (GMPP-alpha) (GTP-mannose-1-phosphate guanylyltransferase alpha)	-0.448864	77.7283	27.6513	50	20	46.452	46.452	46.291	3959
CL4928Contig1	Q32N59_XENLA	GEMI6_HUMAN	Gem-associated protein 6 (Gemin-6) (SIP2)	-0.807641	77.4805	12.0657	38	15	26.231	12.026	18.824	6031
CL17983Contig1	Q4V7J3_XENLA		XEN: LOC494706 protein	-0.173108	77.2593	51.8613	23	49	27.21	27.21		2278
CL3173Contig2	COMD6_XENLA	COMD6_HUMAN	COMM domain-containing protein 6	-1.35735	76.7844	3.37226	35	7	23.217	22.473	9.638	4380
CL8557Contig1	Q6DDU3_XENLA	EXOS7_HUMAN	Exosome complex component RRP42 (Exosome component 7) (Ribosomal RNA-processing protein 42) (p8)	0.710778	76.6494	393.81	68	186	31.944	31.944	31.821	8195
TC455751	F6ZSA1_XENTR	SPS2_HUMAN	Selenide, water dikinase 2 (EC 2.7.9.3) (Selenium donor protein 2) (Selenophosphate synthase 2)	0.366351	76.34	177.461	19	43	16.954	42.847	47.305	10725
CL4117Contig1	Q6NU69_XENLA	DCTD_HUMAN	Deoxycytidylate deaminase (EC 3.5.4.12) (dCMP deaminase)	0.140892	76.2244	105.435	40	89	21.13	21.13	20.016	5377
CL21870Contig1	F7EBG9_XENTR			-0.94136	76.0764	8.70744	38	16	16.877		75.357	3171
CL8958Contig2	F6TL23_XENTR	CS060_HUMAN	Uncharacterized protein C19orf60	-0.109729	76.05	59.0704	39	39	18.205		22.599	8364
CL4591Contig2	Q6NU42_XENLA	TPC12_HUMAN	Trafficking protein particle complex subunit 12 (Tetratricopeptide repeat protein 15) (TPR repeat protein 15) (TTC-15)	-2.25215	75.9417	0.424938	195	3	86.835	86.808	79.375	5768
CL36526Contig1	Q6P4M4_XENTR	COMD7_HUMAN	COMM domain-containing protein 7	-3	75.6695	0	27	0	25.073		22.54	4856
CL6414Contig1	Q6GQD4_XENLA	RPAB3_HUMAN	DNA-directed RNA polymerases I, II, and III subunit RPABC3 (RNA polymerases I, II, and III subunit ABC3) (DNA-directed RNA polymerase II subunit H) (DNA-directed RNA polymerases I, II, and III 17.1 kDa polypeptide) (RPB17) (RPB8 homolog) (hRPB8)	0.996267	75.4199	747.744	30	183	17.157	17.157	17.143	7095
CL1Contig1011	SMYD5_XENLA	SMYD5_HUMAN	SET and MYND domain-containing protein 5 (EC 2.1.1.-) (Protein NN8-4AG) (Retinoic acid-induced protein 15)	-0.514198	74.831	22.9025	98	49	52.828	48.219	47.341	2648
CL5365Contig2	MED18_XENLA	MED18_HUMAN	Mediator of RNA polymerase II transcription subunit 18 (Mediator complex subunit 18) (p28b)	0.621268	74.8195	312.812	21	36	23.21	23.21	23.663	6384
CL3391Contig1				-3	74.7492	0	119	0	46.949			4576
CL1327Contig3	DVL2_XENLA	DVL2_HUMAN	Segment polarity protein dishevelled homolog DVL-2 (Dishevelled-2) (DSH homolog 2)	-3	74.6786	0	84	0	79.347	79.787	78.948	1306
CL3437Contig1	Q5XG62_XENLA	HERC4_HUMAN	Probable E3 ubiquitin-protein ligase HERC4 (EC 6.3.2.-) (HECT domain and RCC1-like domain-containing protein 4)	-0.136628	74.6115	54.4725	187	153	117.67	116.078	118.563	4625
CL10331Contig1	Q0IHA8_XENLA	ANM3_HUMAN	Protein arginine N-methyltransferase 3 (EC 2.1.1.-) (Heterogeneous nuclear ribonucleoprotein methyltransferase-like protein 3)	-0.428472	74.56	27.7993	115	56	60.748	52.867	59.876	313
CL11632Contig1	AASDB_XENLA	AASD1_HUMAN	Alanyl-tRNA editing protein Aarsd1 (Alanyl-tRNA synthetase domain-containing protein 1)	-0.677276	74.5052	15.6643	58	12	45.758	232.756	45.48	779
CL23647Contig1	A3KNC6_XENLA	GGPPS_HUMAN	Geranylgeranyl pyrophosphate synthase (GGPP synthase) (GGPPSase) (EC 2.5.1.-) ((2E,6E)-farnesyl diphosphate synthase) (Dimethylallyltranstransferase) (EC 2.5.1.1) (Farnesyl diphosphate synthase) (Farnesyltranstransferase) (EC 2.5.1.29) (Geranylgeranyl diphosphate synthase) (Geranyltranstransferase) (EC 2.5.1.10)	-0.603655	74.3591	18.5216	54	25	34.172	34.051	34.871	3406
CL4438Contig1	SBDS_XENLA	SBDS_HUMAN	Ribosome maturation protein SBDS (Shwachman-Bodian-Diamond syndrome protein)	-0.0385401	73.9259	67.6482	49	59	28.797	28.709	28.764	5640
CL8071Contig2	THNS2_XENLA	THNS2_HUMAN	Threonine synthase-like 2 (TSH2) (EC 4.2.3.-) (Secreted osteoclastogenic factor of activated T-cells) (SOFAT)	-0.169963	73.8828	49.9551	63	71	53.33	53.345	54.116	7984
CL47Contig2	Q6DKL6_XENLA	TX1B3_HUMAN	Tax1-binding protein 3 (Glutaminase-interacting protein 3) (Tax interaction protein 1) (TIP-1) (Tax-interacting protein 1)	-0.792833	73.585	11.8565	18	9	14.316	13.717	13.735	5940
CL6026Contig2	Q5U536_XENLA	TAGL_HUMAN	Transgelin (22 kDa actin-binding protein) (Protein WS3-10) (Smooth muscle protein 22-alpha) (SM22-alpha)	-3	73.5828	0	51	1	22.535	22.536	22.611	6858
CL8275Contig2	Q6NTU6_XENLA	GMFG_HUMAN	Glia maturation factor gamma (GMF-gamma)	-0.00978989	72.9527	71.3266	20	18	18.895	16.867	16.801	8064
CL1009Contig7	Q6DCM5_XENLA	PP4R1_HUMAN	Serine/threonine-protein phosphatase 4 regulatory subunit 1	-3	72.805	0	184	0	106.77	195.331	107.004	218
CL10374Contig1	Q3KQ72_XENLA	HEM3_HUMAN	Porphobilinogen deaminase (PBG-D) (EC 2.5.1.61) (Hydroxymethylbilane synthase) (HMBS) (Pre-uroporphyrinogen synthase)	1.07562	72.6911	865.178	56	396	38.297	336.304	39.33	330
CL9806Contig2	A9JS29_XENLA	SNF8_HUMAN	Vacuolar-sorting protein SNF8 (ELL-associated protein of 30 kDa) (ESCRT-II complex subunit VPS22) (hVps22)	-0.166562	72.604	49.4764	23	16	28.572	28.572	28.864	8746
CL13688Contig1	A9UMN7_XENLA	CPPED_HUMAN	Serine/threonine-protein phosphatase CPPED1 (EC 3.1.3.16) (Calcineurin-like phosphoesterase domain-containing protein 1) (Complete S-transactivated protein 1)	-0.241986	72.3234	41.4279	55	27	35.729	35.729	35.548	1421
CL8825Contig1	Q56VD1_XENLA	BID_HUMAN	BH3-interacting domain death agonist (p22 BID) (BID) [Cleaved into: BH3-interacting domain death agonist p15 (p15 BID); BH3-interacting domain death agonist p13 (p13 BID); BH3-interacting domain death agonist p11 (p11 BID)]	-0.0871437	72.2019	59.0752	15	17	20.843	20.877	21.995	8309
CL18847Contig1	F6V492_XENTR	METH_HUMAN	Methionine synthase (EC 2.1.1.13) (5-methyltetrahydrofolate--homocysteine methyltransferase) (Vitamin-B12 dependent methionine synthase) (MS)	-3	72.1862	0	360	0	140.61		140.527	2436
CL7Contig38	F7BZ80_XENTR	SPTB2_HUMAN	Spectrin beta chain, non-erythrocytic 1 (Beta-II spectrin) (Fodrin beta chain) (Spectrin, non-erythroid beta chain 1)	-1.07096	71.448	6.06775	665	19	273.98	122.757	274.609	7953
CL6817Contig1	SBP1B_XENLA	SBP1_HUMAN	Selenium-binding protein 1 (56 kDa selenium-binding protein) (SBP56) (SP56)	-3	71.3384	0	78	0	55.038	52.509	52.391	7332
dsrrswapns_comp212101_c1_seq10	CCD22_XENLA	CCD22_HUMAN	Coiled-coil domain-containing protein 22	-3	71.1745	0	178	0	72.408	72.251	70.756	9363
CL146Contig8	ENOPH_XENLA	ENOPH_HUMAN	Enolase-phosphatase E1 (EC 3.1.3.77) (2,3-diketo-5-methylthio-1-phosphopentane phosphatase) (MASA homolog)	-0.100242	71.0853	56.4336	38	48	29.504	26.847	28.933	1657
CL12913Contig1	MET13_XENLA	MET13_HUMAN	Methyltransferase-like protein 13 (EC 2.1.1.-)	-1.26664	70.9955	3.84231	163	10	78.352	78.325	78.768	1192
CL11203Contig1	F6WQY5_XENTR	OPLA_HUMAN	5-oxoprolinase (EC 3.5.2.9) (5-oxo-L-prolinase) (5-OPase) (Pyroglutamase)	-1.31177	70.6481	3.44615	340	27	140.58	40.181	137.457	627
CL3911Contig1	TWF2A_XENLA	TWF2_HUMAN	Twinfilin-2 (A6-related protein) (hA6RP) (Protein tyrosine kinase 9-like) (Twinfilin-1-like protein)	-0.0700564	70.6168	60.0969	39	57	39.877	39.878	39.548	5132
CL10045Contig1	F6ZFB1_XENTR	GEMI4_HUMAN	Gem-associated protein 4 (Gemin-4) (Component of gems 4) (p97)	-3	70.5286	0	66	0	120.99	34.194	120.037	196
CL455Contig2	Q5PPY0_XENLA	EXOS8_HUMAN	Exosome complex component RRP43 (Exosome component 8) (Opa-interacting protein 2) (OIP-2) (Ribosomal RNA-processing protein 43) (p9)	0.47064	70.4642	208.262	30	40	29.951	29.951	30.04	5742
zeinaSSns_comp389076_c0_seq2	Q6DCM1_XENLA	UBQL1_HUMAN	Ubiquilin-1 (Protein linking IAP with cytoskeleton 1) (PLIC-1) (hPLIC-1)	-0.19532	70.4009	44.9013	72	38	61.121	60.836	62.519	11242
CL7465Contig1	AS1AB_XENLA	ASF1A_HUMAN	Histone chaperone ASF1A (Anti-silencing function protein 1 homolog A) (hAsf1) (hAsf1a) (CCG1-interacting factor A) (CIA) (hCIA)	1.42635	69.9456	1866.85	22	292	22.413	22.413	22.969	7666
TC442363	Q6NTP5_XENLA	FPPS_HUMAN	Farnesyl pyrophosphate synthase (FPP synthase) (FPS) (EC 2.5.1.10) ((2E,6E)-farnesyl diphosphate synthase) (Dimethylallyltranstransferase) (EC 2.5.1.1) (Farnesyl diphosphate synthase) (Geranyltranstransferase)	0.132243	69.6013	94.3757	66	72	43.537	40.063	48.275	10602
CL670Contig2	A1L3M6_XENLA	ST2B1_HUMAN	Sulfotransferase family cytosolic 2B member 1 (ST2B1) (Sulfotransferase 2B1) (EC 2.8.2.2) (Alcohol sulfotransferase) (Hydroxysteroid sulfotransferase 2)	-0.29104	69.5515	35.585	74	63	33.526	33.395	41.308	7277
CL172Contig3	O93335_XENLA	TNPO1_HUMAN	Transportin-1 (Importin beta-2) (Karyopherin beta-2) (M9 region interaction protein) (MIP)	-0.554761	69.5076	19.3763	130	25	107.16	100.449	102.355	2166
CL3908Contig1	Q6DDZ2_XENLA	TOM1_HUMAN	Target of Myb protein 1	-0.749882	69.4432	12.3523	107	25	54.367	41.849	53.818	5128
CL1Contig1087	Q92124_XENLA	PTN11_HUMAN	Tyrosine-protein phosphatase non-receptor type 11 (EC 3.1.3.48) (Protein-tyrosine phosphatase 1D) (PTP-1D) (Protein-tyrosine phosphatase 2C) (PTP-2C) (SH-PTP2) (SHP-2) (Shp2) (SH-PTP3)	-0.114953	69.4382	53.29	201	141	68.249	68.249	68.436	2655
CL5956Contig1	Q6NRA9_XENLA	TTC5_HUMAN	Tetratricopeptide repeat protein 5 (TPR repeat protein 5) (Stress-responsive activator of p300) (Strap)	-0.0919371	69.3438	56.1139	86	51	48.09	48.32	48.928	6807
dsrrswapns_comp213525_c2_seq20	Q63ZH6_XENLA	DREB_HUMAN	Drebrin (Developmentally-regulated brain protein)	0.960188	69.3157	632.44	51	201	70.385	67.837	71.429	9456
dsrrswapns_comp214438_c0_seq7	STA31_XENLA	STAT3_HUMAN	Signal transducer and activator of transcription 3 (Acute-phase response factor)	-0.0564823	69.1046	60.6771	80	166	87.908	87.975	88.068	2339
CL4016Contig1	A2VD56_XENLA	NEMF_HUMAN	Nuclear export mediator factor NEMF (Antigen NY-CO-1) (Serologically defined colon cancer antigen 1)	-3	69.0683	0.0457623	291	2	121.21	103.241	122.954	5272
CL1474Contig3	Q7ZXW4_XENLA	PRP19_HUMAN	Pre-mRNA-processing factor 19 (EC 6.3.2.-) (Nuclear matrix protein 200) (PRP19/PSO4 homolog) (hPso4) (Senescence evasion factor)	1.53876	68.965	2384.46	58	396	54.772	54.772	55.181	1665
CL7014Contig1	Q6IRP5_XENLA	K1C19_HUMAN	Keratin, type I cytoskeletal 19 (Cytokeratin-19) (CK-19) (Keratin-19) (K19)	-0.551217	68.7872	19.3326	45	10	45.336	45.354	44.106	7452
CL4314Contig1	Q6WSQ3_XENLA	DPOE3_HUMAN	DNA polymerase epsilon subunit 3 (EC 2.7.7.7) (Arsenic-transactivated protein) (AsTP) (Chromatin accessibility complex 17 kDa protein) (CHRAC-17) (HuCHRAC17) (DNA polymerase II subunit 3) (DNA polymerase epsilon subunit p17)	1.02685	68.5087	728.774	23	109	16.832	16.832	16.86	5551
CL5358Contig3	Q5PPX3_XENLA	AP3M2_HUMAN	AP-3 complex subunit mu-2 (Adaptor-related protein complex 3 subunit mu-2) (Clathrin assembly protein assembly protein complex 3 mu-2 medium chain) (Clathrin coat assembly protein AP47 homolog 2) (Clathrin coat-associated protein AP47 homolog 2) (Golgi adaptor AP-1 47 kDa protein homolog 2) (HA1 47 kDa subunit homolog 2) (Mu3B-adaptin) (P47B)	-2.25663	68.414	0.378887	64	1	46.798	46.768	46.977	6375
CL3586Contig2	Q4QQZ0_XENLA	PGTB1_HUMAN	Geranylgeranyl transferase type-1 subunit beta (EC 2.5.1.59) (Geranylgeranyl transferase type I subunit beta) (GGTase-I-beta) (Type I protein geranyl-geranyltransferase subunit beta)	-0.185357	68.3011	44.5729	31	29	41.801	41.873	42.368	4774
dsrrswapns_comp208792_c4_seq4	OTU1_XENLA	OTU1_HUMAN	Ubiquitin thioesterase OTU1 (EC 3.4.19.12) (DUBA-8) (HIV-1-induced protease 7) (HIN-7) (HsHIN7) (OTU domain-containing protein 2)	0.0112975	68.0814	69.8757	40	73	33.807	33.807	38.322	9200
CL3693Contig3	Q5XGZ1_XENLA	CPSF3_HUMAN	Cleavage and polyadenylation specificity factor subunit 3 (EC 3.1.27.-) (Cleavage and polyadenylation specificity factor 73 kDa subunit) (CPSF 73 kDa subunit) (mRNA 3'-end-processing endonuclease CPSF-73)	0.329315	67.9548	145.056	141	168	78.207	78.208	77.486	4908
CL1524Contig3	Q6NS03_XENLA	XPO1_HUMAN	Exportin-1 (Exp1) (Chromosome region maintenance 1 protein homolog)	0.633888	67.7244	291.497	71	444	123.16	123.168	123.386	1795
CL1524Contig3	Q6NS03_XENLA	XPO1_HUMAN	Exportin-1 (Exp1) (Chromosome region maintenance 1 protein homolog)	0.633888	67.7244	291.497	71	444	123.16	123.168	123.386	1795
CL2827Contig2	F6ZKT1_XENTR	SC24A_HUMAN	Protein transport protein Sec24A (SEC24-related protein A)	-3	67.6854	0	175	0	121.89	123.522	119.749	4017
CL7518Contig1	B1H1S5_XENLA	ZPR1_HUMAN	Zinc finger protein ZPR1 (Zinc finger protein 259)	-0.334718	67.6281	31.2903	99	41	50.007	50.008	50.925	7697
CL1313Contig1	RBBP7_XENLA	RBBP7_HUMAN	Histone-binding protein RBBP7 (Histone acetyltransferase type B subunit 2) (Nucleosome-remodeling factor subunit RBAP46) (Retinoblastoma-binding protein 7) (RBBP-7) (Retinoblastoma-binding protein p46)	1.93207	67.6181	5782.67	63	1417	47.744	47.745	47.82	1260
CL1956Contig4	Q6GN41_XENLA	PAN2_HUMAN	PAB-dependent poly(A)-specific ribonuclease subunit PAN2 (hPan2) (EC 3.1.13.4) (Inactive ubiquitin carboxyl-terminal hydrolase 52) (PAB1P-dependent poly(A)-nuclease) (PAN deadenylation complex catalytic subunit 2)	-0.967541	67.467	7.27028	147	43	105.3	71.868	135.368	2578
dsrrswapns_comp212431_c7_seq8	Q640H4_XENLA	CGL_HUMAN	Cystathionine gamma-lyase (EC 4.4.1.1) (Cysteine-protein sulfhydrase) (Gamma-cystathionase)	-0.729881	67.3501	12.5446	22	8	41.009	43.892	44.508	6396
CL2311Contig3	Q63ZM8_XENLA	AEDO_HUMAN	2-aminoethanethiol dioxygenase (EC 1.13.11.19) (Cysteamine dioxygenase)	-0.394987	67.2924	27.1006	3	22	28.017	27.389	29.751	3343
CL3871Contig4	ADPRM_XENLA	ADPRM_HUMAN	Manganese-dependent ADP-ribose/CDP-alcohol diphosphatase (EC 3.6.1.13) (EC 3.6.1.16) (EC 3.6.1.53) (ADPRibase-Mn) (CDP-choline phosphohydrolase)	-0.30922	67.2078	32.9761	44	21	26.508	41.167	39.529	5086
CL916Contig5	Q6DDG7_XENLA	PPME1_HUMAN	Protein phosphatase methylesterase 1 (PME-1) (EC 3.1.1.89)	0.124344	67.1911	89.4656	58	66	43.405	42.472	42.315	8468
CL9981Contig1	Q0IH30_XENLA	SHPK_HUMAN	Sedoheptulokinase (SHK) (EC 2.7.1.14) (Carbohydrate kinase-like protein)	0.0832614	67.138	81.3261	49	46	50.706	50.707	51.491	8820
CL9448Contig1	Q52KX1_XENLA	ARL8B_HUMAN	ADP-ribosylation factor-like protein 8B (ADP-ribosylation factor-like protein 10C) (Novel small G protein indispensable for equal chromosome segregation 1)	-1.63277	67.0497	1.5618	32	4	21.51	21.51	21.539	8600
CL1Contig666	Q7SYW1_XENLA	NECP1_HUMAN	Adaptin ear-binding coat-associated protein 1 (NECAP endocytosis-associated protein 1) (NECAP-1)	-0.170308	66.5248	44.9444	48	44	29.305	29.34	29.737	2851
CL38Contig6	NLE1_XENLA	NLE1_HUMAN	Notchless protein homolog 1	0.309093	66.4363	135.363	45	179	52.85	52.851	53.32	5118
CL8341Contig1	Q6NTP9_XENLA	IPO11_HUMAN	Importin-11 (Imp11) (Ran-binding protein 11) (RanBP11)	-0.682064	66.0884	13.7424	102	58	111.54	111.544	112.535	8104
CL4155Contig3	Q5RJX5_XENLA	NHRF1_HUMAN	Na(+)/H(+) exchange regulatory cofactor NHE-RF1 (NHERF-1) (Ezrin-radixin-moesin-binding phosphoprotein 50) (EBP50) (Regulatory cofactor of Na(+)/H(+) exchanger) (Sodium-hydrogen exchanger regulatory factor 1) (Solute carrier family 9 isoform A3 regulatory factor 1)	-0.202837	66.0253	41.3879	61	52	34.618	34.618	38.868	5414
CL24748Contig1	F7CH37_XENTR	CK068_HUMAN	UPF0696 protein C11orf68 (Basophilic leukemia-expressed protein Bles03) (Protein p5326)	-0.771034	66.0056	11.1827	63	23	27.539		27.355	3535
TC447572	Q32NW7_XENLA	EHD1_HUMAN	EH domain-containing protein 1 (PAST homolog 1) (hPAST1) (Testilin)	-3	65.1756	0	89	0	60.585	60.586	60.627	10651
CL14429Contig1	Q640S4_XENTR	UN45A_HUMAN	Protein unc-45 homolog A (Unc-45A) (GCUNC-45) (Smooth muscle cell-associated protein 1) (SMAP-1)	-2.70739	65.1521	0.127803	137	1	104.03	103.51	103.077	1604
CL4600Contig1	UBP47_XENLA	UBP47_HUMAN	Ubiquitin carboxyl-terminal hydrolase 47 (EC 3.4.19.12) (Deubiquitinating enzyme 47) (Ubiquitin thioesterase 47) (Ubiquitin-specific-processing protease 47)	-3	65.1016	0	165	0	153.13	153.261	157.311	5781
CL5030Contig2	A0JMS4_XENLA	COMDA_HUMAN	COMM domain-containing protein 10	-3	65.0462	0	32	0	22.756	22.756	22.966	6130
TC463468	A2BD87_XENLA		XEN: LOC100037071 protein (Fragment)	0.879884	65.0281	493.157	34	140	11.582	105.873		10777
CL9692Contig1	Q6GQJ3_XENLA	EXOS9_HUMAN	Exosome complex component RRP45 (Autoantigen PM/Scl 1) (Exosome component 9) (P75 polymyositis-scleroderma overlap syndrome-associated autoantigen) (Polymyositis/scleroderma autoantigen 1) (Polymyositis/scleroderma autoantigen 75 kDa) (PM/Scl-75)	0.640195	64.9186	283.507	59	233	48.032	48.033	48.949	8692
CL21702Contig1	F6QMN5_XENTR	BACH_HUMAN	Cytosolic acyl coenzyme A thioester hydrolase (EC 3.1.2.2) (Acyl-CoA thioesterase 7) (Brain acyl-CoA hydrolase) (BACH) (CTE-IIa) (CTE-II) (Long chain acyl-CoA thioester hydrolase)	-0.0202853	64.172	61.2435	71	44	37.607		41.796	3154
CL5145Contig1	SYMPK_XENLA	SYMPK_HUMAN	Symplekin	0.160276	64.0193	92.5949	302	417	134.45	134.452	141.148	6220
CL2052Contig2	Q6GQB5_XENLA	AKIR2_HUMAN	Akirin-2	-0.0621439	63.8133	55.3054	17	27	20.636	20.623	22.496	2972
CL11397Contig1	ELP4_XENLA	ELP4_HUMAN	Elongator complex protein 4 (hELP4) (PAX6 neighbor gene protein)	-3	63.7267	0	57	0	44.864	107.775	46.588	690
CL866Contig8	Q640J5_XENLA	HNRH1_HUMAN	Heterogeneous nuclear ribonucleoprotein H (hnRNP H) [Cleaved into: Heterogeneous nuclear ribonucleoprotein H, N-terminally processed]	1.00784	63.6353	647.947	56	236	46.883	37.077	49.229	8241
BE680612			XEN: Putative transposase	-0.993	63.6199	6.46537	5	1	1.8731	39.295		23
CL6772Contig1	Q6IP01_XENLA	SUGT1_HUMAN	Suppressor of G2 allele of SKP1 homolog (Protein 40-6-3) (Sgt1)	-0.110103	63.1867	49.0369	46	51	37.924	37.925	41.024	7309
CL2888Contig1	A2VDE0_XENLA	RAB8A_HUMAN	Ras-related protein Rab-8A (Oncogene c-mel)	-2.42287	63.126	0.238415	37	1	23.691	23.489	23.668	4079
CL1118Contig2	K4JEU1_XENLA	MYO5A_HUMAN	Unconventional myosin-Va (Dilute myosin heavy chain, non-muscle) (Myosin heavy chain 12) (Myosin-12) (Myoxin)	-3	63.0698	0	532	0	212.05	199.308	215.405	620
CL11788Contig2	SYTC2_XENTR		XEN: Uncharacterized protein (Fragment)	-3	62.9666	0	42	0	33.591	46.629		840
CL105Contig8	Q7ZZY7_XENLA	RAE1L_HUMAN	mRNA export factor (Rae1 protein homolog) (mRNA-associated protein mrnp 41)	0.458742	62.828	180.674	56	175	40.99	167.863	40.968	409
CL8Contig39	Q6NTX9_XENLA	TCP4_HUMAN	Activated RNA polymerase II transcriptional coactivator p15 (Positive cofactor 4) (PC4) (SUB1 homolog) (p14)	1.75219	62.8104	3549.98	19	457	21.458	14.379	14.395	8396
CL5621Contig1	NCDN_XENLA	NCDN_HUMAN	Neurochondrin	-2.52201	62.7429	0.188606	173	1	80.377	79.957	78.864	6565
CL5566Contig2	F6YH23_XENTR	REN3A_HUMAN	Regulator of nonsense transcripts 3A (Nonsense mRNA reducing factor 3A) (Up-frameshift suppressor 3 homolog A) (hUpf3)	-3	62.6254	0	71	0	62.074		54.696	6538
CL3488Contig1	A0AUS9_XENLA	FIP1_HUMAN	Pre-mRNA 3'-end-processing factor FIP1 (hFip1) (FIP1-like 1 protein) (Factor interacting with PAP) (Rearranged in hypereosinophilia)	0.493343	62.5687	194.85	62	134	69.389	64.461	66.526	4671
CL3649Contig1	Q7ZX29_XENLA	NB5R3_HUMAN	NADH-cytochrome b5 reductase 3 (B5R) (Cytochrome b5 reductase) (EC 1.6.2.2) (Diaphorase-1) [Cleaved into: NADH-cytochrome b5 reductase 3 membrane-bound form; NADH-cytochrome b5 reductase 3 soluble form]	-0.123653	62.4828	47.0011	57	58	34.372	34.373	34.235	4851
dsrrswapns_comp159968_c1_seq1				-0.350606	62.3377	27.8064	9	5	1.9345			9006
CL9152Contig2	Q6GR38_XENLA	PICAL_HUMAN	Phosphatidylinositol-binding clathrin assembly protein (Clathrin assembly lymphoid myeloid leukemia protein)	-1.17336	62.2034	4.17308	102	6	71.62	49.248	70.755	8463
CL453Contig4	Q6DCH1_XENLA	KS6B1_HUMAN	Ribosomal protein S6 kinase beta-1 (S6K-beta-1) (S6K1) (EC 2.7.11.1) (70 kDa ribosomal protein S6 kinase 1) (P70S6K1) (p70-S6K 1) (Ribosomal protein S6 kinase I) (Serine/threonine-protein kinase 14A) (p70 ribosomal S6 kinase alpha) (p70 S6 kinase alpha) (p70 S6K-alpha) (p70 S6KA)	-0.138839	62.0016	45.0364	71	45	58.116	56.005	59.14	5730
CL4209Contig2	Q6IP38_XENLA	RRAGA_HUMAN	Ras-related GTP-binding protein A (Rag A) (RagA) (Adenovirus E3 14.7 kDa-interacting protein 1) (FIP-1)	-0.839183	61.8959	8.96351	65	16	36.497	36.497	36.566	5463
CL11692Contig1	Q6DF37_XENTR	ARMC6_HUMAN	Armadillo repeat-containing protein 6	-0.0753368	61.3104	51.5463	67	44	51.375	122.267	54.142	805
CL4097Contig2	Q6GNE3_XENLA	ARP10_HUMAN	Actin-related protein 10 (Actin-related protein 11) (hARP11)	-3	61.2088	0	14	0	46.334	46.335	46.307	5353
dsrrswapns_comp211876_c1_seq3	A5D8P6_XENLA	OTU6B_HUMAN	OTU domain-containing protein 6B (EC 3.4.19.12) (DUBA-5)	-1.63254	61.0832	1.42359	39	2	35.182	35.307	33.813	9348
CL1604Contig5	AKT2A_XENLA	AKT2_HUMAN	RAC-beta serine/threonine-protein kinase (EC 2.7.11.1) (Protein kinase Akt-2) (Protein kinase B beta) (PKB beta) (RAC-PK-beta)	-0.300799	61.0675	30.5499	101	55	56.345	56.31	55.769	1967
CL12536Contig2		IN80C_HUMAN	INO80 complex subunit C (IES6 homolog) (hIes6)	0.336418	60.9247	132.194	15	46	14.957	96.829	20.643	1093
CL12799Contig1	A4IH89_XENTR	PIPNA_HUMAN	Phosphatidylinositol transfer protein alpha isoform (PI-TP-alpha) (PtdIns transfer protein alpha) (PtdInsTP alpha)	-0.348948	60.8025	27.2254	82	50	31.888	31.56	31.806	1159
CL5485Contig2	MMS19_XENLA	MMS19_HUMAN	MMS19 nucleotide excision repair protein homolog (hMMS19) (MET18 homolog) (MMS19-like protein)	-0.246797	60.5525	34.3033	117	141	113.1	113.047	113.29	6471
CL2261Contig4	A5PKP8_XENLA	DYN2_HUMAN	Dynamin-2 (EC 3.6.5.5)	-3	60.3672	0	192	0	97.526	97.965	98.064	3274
CL6669Contig1	A2VDD1_XENLA	RHG18_HUMAN	Rho GTPase-activating protein 18 (MacGAP) (Rho-type GTPase-activating protein 18)	-0.418605	60.2903	22.9955	206	53	74.184	74.185	74.977	7247
CL4785Contig3	Q6IRM8_XENLA	HIP1R_HUMAN	Huntingtin-interacting protein 1-related protein (HIP1-related protein) (Huntingtin-interacting protein 12) (HIP-12)	-1.91384	60.2847	0.735127	381	4	114.32	114.32	119.388	5928
CL37727Contig1	F7AJ86_XENTR			-3	60.274	0	2	0	12.487			4991
CL13730Contig1	NTAQ1_XENLA	NTAQ1_HUMAN	Protein N-terminal glutamine amidohydrolase (EC 3.5.1.-) (Protein NH2-terminal glutamine deamidase) (N-terminal Gln amidase) (Nt(Q)-amidase) (WDYHV motif-containing protein 1)	-0.319324	60.2121	28.8642	29	33	23.386	23.386	23.68	1434
CL379Contig4	PACN2_XENLA	PACN2_HUMAN	Protein kinase C and casein kinase substrate in neurons protein 2 (Syndapin-2) (Syndapin-II)	-3	60.1684	0	109	0	55.134	55.148	55.739	5010
CL2098Contig6	Q6GM92_XENLA	MST4_HUMAN	Serine/threonine-protein kinase 26 (EC 2.7.11.1) (MST3 and SOK1-related kinase) (Mammalian STE20-like protein kinase 4) (MST-4) (STE20-like kinase MST4) (Serine/threonine-protein kinase MASK)	-0.986981	60.0924	6.1921	47	15	46.596	46.597	46.529	3040
CL14568Contig1	Q6NTT4_XENLA	KCD14_HUMAN	BTB/POZ domain-containing protein KCTD14	-0.0342477	59.9693	55.4219	47	75	27.204	27.126	29.591	1630
CL10473Contig1	B7ZU41_XENTR	CHRC1_HUMAN	Chromatin accessibility complex protein 1 (CHRAC-1) (Chromatin accessibility complex 15 kDa protein) (CHRAC-15) (HuCHRAC15) (DNA polymerase epsilon subunit p15)	1.00008	59.9619	599.731	26	85	17.261	11.359	14.711	367
CL1Contig1491	Q6INZ4_XENLA	SET_HUMAN	Protein SET (HLA-DR-associated protein II) (Inhibitor of granzyme A-activated DNase) (IGAAD) (PHAPII) (Phosphatase 2A inhibitor I2PP2A) (I-2PP2A) (Template-activating factor I) (TAF-I)	2.00255	59.8157	6016.75	27	741	31.795	32.344	33.489	2724
CL265Contig6	F7DJ63_XENTR	ANKY2_HUMAN	Ankyrin repeat and MYND domain-containing protein 2	-0.5809	59.5937	15.6423	58	26	50.224	101.793	49.299	3821
CL6312Contig1	Q4KLE9_XENLA	TBB6_HUMAN	Tubulin beta-6 chain (Tubulin beta class V)	-3	59.3678	0	4	0	50.066	50.066	49.857	7021
zeinaSSns_comp388673_c1_seq11	CEL1A_XENLA	CELF1_HUMAN	CUGBP Elav-like family member 1 (CELF-1) (50 kDa nuclear polyadenylated RNA-binding protein) (Bruno-like protein 2) (CUG triplet repeat RNA-binding protein 1) (CUG-BP1) (CUG-BP- and ETR-3-like factor 1) (Deadenylation factor CUG-BP) (Embryo deadenylation element-binding protein homolog) (EDEN-BP homolog) (RNA-binding protein BRUNOL-2)	-0.13325	59.3242	43.6498	34	40	56.788	52.424	52.063	11202
CL6013Contig1	Q6P416_XENLA	TPRG1_HUMAN	Tumor protein p63-regulated gene 1 protein (Protein FAM79B)	-1.20837	59.2371	3.66626	59	11	29.924	29.924	31.23	6847
CL8460Contig1	Q5EAY1_XENLA	DNJC9_HUMAN	DnaJ homolog subfamily C member 9 (DnaJ protein SB73)	1.25116	59.1092	1053.94	40	305	38.356	30.503	29.91	8152
CL10155Contig1	F6ZDW4_XENTR	DDX20_HUMAN	Probable ATP-dependent RNA helicase DDX20 (EC 3.6.4.13) (Component of gems 3) (DEAD box protein 20) (DEAD box protein DP 103) (Gemin-3)	-2.45023	59.1043	0.209598	199	3	85.835	36.058	92.241	243
CL3463Contig2	Q6AZR8_XENLA	COMD4_HUMAN	COMM domain-containing protein 4	-3	59.0749	0	27	0	22.826	22.089	21.764	4652
CL9266Contig1	NUP85_XENLA	NUP85_HUMAN	Nuclear pore complex protein Nup85 (85 kDa nucleoporin) (FROUNT) (Nucleoporin Nup75) (Nucleoporin Nup85) (Pericentrin-1)	0.41449	59.0592	153.383	98	260	76.72	75.072	75.019	8513
CL9229Contig1	PIHD1_XENLA	PIHD1_HUMAN	PIH1 domain-containing protein 1 (Nucleolar protein 17 homolog)	-3	58.6787	0	20	0	33.656	33.656	32.363	8498
CL741Contig5	Q63ZU4_XENLA	EPN4_HUMAN	Clathrin interactor 1 (Clathrin-interacting protein localized in the trans-Golgi region) (Clint) (Enthoprotin) (Epsin-4) (Epsin-related protein) (EpsinR)	-2.12286	58.5494	0.441231	113	2	68.095	68.067	68.259	7652
zeinaSSns_comp384822_c0_seq1	Q641H0_XENLA	ANX11_HUMAN	Annexin A11 (56 kDa autoantigen) (Annexin XI) (Annexin-11) (Calcyclin-associated annexin 50) (CAP-50)	-0.0342915	58.4766	54.037	77	79	54.545	54.56	54.39	4187
CL3201Contig1	RPAP3_XENLA	RPAP3_HUMAN	RNA polymerase II-associated protein 3	-3	58.101	0	162	0	75.078	75.106	75.719	4406
CL38571Contig1	A1L3I1_XENLA	IGHE_HUMAN	Ig epsilon chain C region	-3	58.0997	0	52	0	59.874	62.555	47.019	5070
CL5361Contig2	F6QR70_XENTR	IPO8_HUMAN	Importin-8 (Imp8) (Ran-binding protein 8) (RanBP8)	-0.886276	58.0145	7.53808	136	45	121.91	119.435	119.938	6380
CL3538Contig2	Q6JV11_XENLA	CAP2_HUMAN	Adenylyl cyclase-associated protein 2 (CAP 2)	-3	58.007	0	68	0	53.152	53.094	52.824	4733
CL1Contig297	Q05AT8_XENLA	DTD2_HUMAN	Probable D-tyrosyl-tRNA(Tyr) deacylase 2 (EC 3.1.-.-) (D-tyrosyl-tRNA deacylase 2)	-1.02245	57.921	5.50033	41	10	18.596	18.596	18.66	2802
CL3906Contig2	Q7ZYI5_XENLA	ACL6A_HUMAN	Actin-like protein 6A (53 kDa BRG1-associated factor A) (Actin-related protein Baf53a) (ArpNbeta) (BRG1-associated factor 53A) (BAF53A) (INO80 complex subunit K)	0.888518	57.8859	447.807	42	115	47.623	47.624	47.461	5124
CL38Contig12	PURBB_XENLA	PURB_HUMAN	Transcriptional activator protein Pur-beta (Purine-rich element-binding protein B)	-3	57.8505	0	53	0	34.986	34.987	33.241	5115
zeinaSSns_comp323421_c0_seq2	BABA1_XENLA	BABA1_HUMAN	BRISC and BRCA1-A complex member 1 (Mediator of RAP80 interactions and targeting subunit of 40 kDa) (New component of the BRCA1-A complex)	-0.0687923	57.7726	49.3094	15	35	36.953	36.953	36.56	10852
CL5834Contig1	Q6GPU7_XENLA	EXOS2_HUMAN	Exosome complex component RRP4 (Exosome component 2) (Ribosomal RNA-processing protein 4)	0.589868	57.5039	223.648	54	134	32.36	32.36	32.789	6721
CL8040Contig1	MCMBP_XENLA	MCMBP_HUMAN	Mini-chromosome maintenance complex-binding protein (MCM-BP) (MCM-binding protein)	1.30266	57.4927	1154.19	153	464	75.601	70.356	72.98	7971
CL7962Contig2	EXOS6_XENTR	EXOS6_HUMAN	Exosome complex component MTR3 (Exosome component 6) (mRNA transport regulator 3 homolog) (hMtr3) (p11)	0.574101	57.3889	215.243	50	149	28.525	27.403	28.235	7926
CL581Contig3	Q6PA38_XENLA	RPAB1_HUMAN	DNA-directed RNA polymerases I, II, and III subunit RPABC1 (RNA polymerases I, II, and III subunit ABC1) (DNA-directed RNA polymerase II 23 kDa polypeptide) (DNA-directed RNA polymerase II subunit E) (RPB5 homolog) (XAP4)	1.18443	57.3796	877.377	46	257	24.588	24.588	24.551	6712
CL9317Contig1	Q6GN05_XENLA	SCFD1_HUMAN	Sec1 family domain-containing protein 1 (SLY1 homolog) (Sly1p) (Syntaxin-binding protein 1-like 2)	-0.376926	57.1508	23.9937	84	67	71.294	71.295	72.38	8542
CL5072Contig1	MEMO1_XENLA	MEMO1_HUMAN	Protein MEMO1 (C21orf19-like protein) (Hepatitis C virus NS5A-transactivated protein 7) (HCV NS5A-transactivated protein 7) (Mediator of ErbB2-driven cell motility 1) (Mediator of cell motility 1) (Memo-1)	-0.0186645	57.0735	54.6727	62	72	33.542	33.422	33.733	6157
CL5883Contig1	PELO_XENLA	PELO_HUMAN	Protein pelota homolog (EC 3.1.-.-)	-1.00991	57.0107	5.57243	90	19	43.128	43.147	43.359	6747
CL4986Contig1	B7ZQK1_XENLA	TAB1_HUMAN	TGF-beta-activated kinase 1 and MAP3K7-binding protein 1 (Mitogen-activated protein kinase kinase kinase 7-interacting protein 1) (TGF-beta-activated kinase 1-binding protein 1) (TAK1-binding protein 1)	-0.713677	56.6876	10.96	30	8	54.601	54.397	54.644	6078
CL2063Contig3	B4F6U8_XENTR	IF4G3_HUMAN	Eukaryotic translation initiation factor 4 gamma 3 (eIF-4-gamma 3) (eIF-4G 3) (eIF4G 3) (eIF-4-gamma II) (eIF4GII)	-3	56.6476	0	85	1	149.5	77.982	176.652	2985
CL10408Contig1	F6ZVV5_XENTR	E2AK2_HUMAN	Interferon-induced, double-stranded RNA-activated protein kinase (EC 2.7.11.1) (Eukaryotic translation initiation factor 2-alpha kinase 2) (eIF-2A protein kinase 2) (Interferon-inducible RNA-dependent protein kinase) (P1/eIF-2A protein kinase) (Protein kinase RNA-activated) (PKR) (Protein kinase R) (Tyrosine-protein kinase EIF2AK2) (EC 2.7.10.2) (p68 kinase)	-0.507698	56.6182	17.5897	62	23	58.968	132.814	62.094	346
CL7652Contig1	Q6GNW7_XENLA	ASML_HUMAN	N-acetylserotonin O-methyltransferase-like protein (ASMTL) (EC 2.1.1.-)	-2.22088	56.5391	0.339993	138	3	70.114	70.119	68.857	7773
zeinaSSns_comp385964_c3_seq5	GRB2A_XENLA	GRB2_HUMAN	Growth factor receptor-bound protein 2 (Adapter protein GRB2) (Protein Ash) (SH2/SH3 adapter GRB2)	-0.469699	56.5178	19.164	27	40	26.408	152.734	25.206	405
CL11072Contig1	ELP3_XENLA	ELP3_HUMAN	Elongator complex protein 3 (hELP3) (EC 2.3.1.48)	-3	56.3682	0	114	0	62.576	141.91	62.259	572
CL7722Contig1	ZWILC_XENLA	ZWILC_HUMAN	Protein zwilch homolog (hZwilch)	-1.47761	56.2171	1.8718	96	8	67.379	67.38	67.214	7806
CL26Contig11	A5PKQ6_XENLA	SPCS_HUMAN	O-phosphoseryl-tRNA(Sec) selenium transferase (EC 2.9.1.2) (Liver-pancreas antigen) (LP) (SLA-p35) (SLA/LP autoantigen) (Selenocysteine synthase) (Sec synthase) (Selenocysteinyl-tRNA(Sec) synthase) (Sep-tRNA:Sec-tRNA synthase) (SepSecS) (Soluble liver antigen) (SLA) (UGA suppressor tRNA-associated protein) (tRNA(Ser/Sec)-associated antigenic protein)	-0.996208	56.1925	5.66853	19	1	55.712	55.712	55.726	3873
CL7095Contig1	Q4V846_XENLA	COMD1_HUMAN	COMM domain-containing protein 1 (Protein Murr1)	-3	56.1352	0	36	0	20.965	20.965	21.178	7505
CL14473Contig1	CMBL_XENLA	CMBL_HUMAN	Carboxymethylenebutenolidase homolog (EC 3.1.-.-)	0.0321455	56.1205	60.432	23	44	28.558	28.558	28.048	1611
CL1866Contig2	Q6PCF2_XENLA	CUL2_HUMAN	Cullin-2 (CUL-2)	0.324915	56.0399	118.417	190	300	89.485	87.12	86.983	2401
CL6072Contig2	F6PRW3_XENTR	FBX50_HUMAN	F-box only protein 50 (NCC receptor protein 1 homolog) (NCCRP-1) (Non-specific cytotoxic cell receptor protein 1 homolog)	-0.513136	55.8372	17.1312	37	18	103.91	34.077	30.847	6882
CL8079Contig1	Q6DCN4_XENLA	GSHB_HUMAN	Glutathione synthetase (GSH synthetase) (GSH-S) (EC 6.3.2.3) (Glutathione synthase)	-1.25628	55.6866	3.08651	80	10	53.56	53.561	52.385	7987
CL738Contig4	Q7SZU1_XENLA	UB2R2_HUMAN	Ubiquitin-conjugating enzyme E2 R2 (EC 6.3.2.19) (Ubiquitin carrier protein R2) (Ubiquitin-conjugating enzyme E2-CDC34B) (Ubiquitin-protein ligase R2)	0.307449	55.5477	112.75	22	14	27.148	27.148	27.166	7635
CL2037Contig2	A0JMW1_XENLA	GSH1_HUMAN	Glutamate--cysteine ligase catalytic subunit (EC 6.3.2.2) (GCS heavy chain) (Gamma-ECS) (Gamma-glutamylcysteine synthetase)	-0.149952	55.4406	39.2533	101	51	72.63	72.631	72.766	2951
dsrrswapns_comp212734_c3_seq4	Q66J11_XENLA	PAK1_HUMAN	Serine/threonine-protein kinase PAK 1 (EC 2.7.11.1) (Alpha-PAK) (p21-activated kinase 1) (PAK-1) (p65-PAK)	-0.310386	55.2832	27.0525	4	37	59.482	58.244	60.647	9407
CL5547Contig1	Q6GR22_XENLA	DPP9_HUMAN	Dipeptidyl peptidase 9 (DP9) (EC 3.4.14.5) (Dipeptidyl peptidase IV-related protein 2) (DPRP-2) (Dipeptidyl peptidase IX) (DPP IX) (Dipeptidyl peptidase-like protein 9) (DPLP9)	-0.260995	55.1111	30.2164	185	71	98.412	97.485	98.263	6525
CL21618Contig1				-3	54.8443	0	15	0	17.546			3143
CL14097Contig1	MAT2B_XENLA	MAT2B_HUMAN	Methionine adenosyltransferase 2 subunit beta (Methionine adenosyltransferase II beta) (MAT II beta) (Putative dTDP-4-keto-6-deoxy-D-glucose 4-reductase)	-0.318316	54.4981	26.1857	70	44	41.2	37.641	37.552	1531
CL6Contig31	Q08B28_XENLA	UBP7_HUMAN	Ubiquitin carboxyl-terminal hydrolase 7 (EC 3.4.19.12) (Deubiquitinating enzyme 7) (Herpesvirus-associated ubiquitin-specific protease) (Ubiquitin thioesterase 7) (Ubiquitin-specific-processing protease 7)	1.06671	54.3479	633.716	278	1975	270.17	61.736	128.302	7435
CL10917Contig1	CH2BB_XENLA	CHM2B_HUMAN	Charged multivesicular body protein 2b (CHMP2.5) (Chromatin-modifying protein 2b) (CHMP2b) (Vacuolar protein sorting-associated protein 2-2) (Vps2-2) (hVps2-2)	-0.0849948	54.2632	44.618	14	25	23.948	77.279	23.907	529
CL9750Contig1	MBLC1_XENLA	MBLC1_HUMAN	Metallo-beta-lactamase domain-containing protein 1 (EC 3.-.-.-)	-0.32654	54.0548	25.4856	5	6	20.673	24.765	27.202	8721
CL9720Contig1	Q6IP64_XENLA	RPC5_HUMAN	DNA-directed RNA polymerase III subunit RPC5 (RNA polymerase III subunit C5) (DNA-directed RNA polymerase III 80 kDa polypeptide)	0.81573	53.8343	352.199	14	279	79.469	79.47	79.898	8706
CL7193Contig1	Q4FZN8_XENLA	DSCR3_HUMAN	Down syndrome critical region protein 3 (Down syndrome critical region protein A)	-1.91789	53.5921	0.647458	66	2	36.062	33.296	33.01	7550
CL40771Contig1	F7E4T5_XENTR	IAH1_HUMAN	Isoamyl acetate-hydrolyzing esterase 1 homolog (EC 3.1.-.-)	-0.145442	53.5415	38.3044	11	25	26.451		27.599	5326
CL2413Contig2	Q8JJ42_XENLA	TADBP_HUMAN	TAR DNA-binding protein 43 (TDP-43)	0.576947	53.4636	201.839	28	32	44.775	44.675	44.74	3466
CL4597Contig2	Q4QQZ8_XENLA	TBG1_HUMAN	Tubulin gamma-1 chain (Gamma-1-tubulin) (Gamma-tubulin complex component 1) (GCP-1)	-3	53.4393	0	76	0	52.864	51.146	51.17	5772
CL9178Contig1		SNX8_HUMAN	Sorting nexin-8	-0.313744	53.1324	25.7997	62	44	47.424		52.569	8471
zeinaSSns_comp385426_c1_seq1	F7AMM4_XENTR	TYW2_HUMAN	tRNA wybutosine-synthesizing protein 2 homolog (tRNA-yW-synthesizing protein 2) (EC 2.5.1.114) (tRNA(Phe) (4-demethylwyosine(37)-C(7)) aminocarboxypropyltransferase)	-0.456825	53.0232	18.52	59	31	45.995		50.236	11013
CL12457Contig1	Q0P3R1_XENLA	RBBP9_HUMAN	Putative hydrolase RBBP9 (EC 3.-.-.-) (B5T-overexpressed gene protein) (Protein BOG) (Retinoblastoma-binding protein 10) (RBBP-10) (Retinoblastoma-binding protein 9) (RBBP-9)	-0.258862	52.875	29.1332	19	20	21.369	28.223	21	1070
CL4396Contig3	A0JLY9_XENTR	PDXK_HUMAN	Pyridoxal kinase (EC 2.7.1.35) (Pyridoxine kinase)	-0.657496	52.7609	11.6095	43	19	35.24		35.102	5606
CL2817Contig2	Q0IHE3_XENLA	WDR54_HUMAN	WD repeat-containing protein 54	-2.32778	52.7105	0.24781	53	1	36.145	36.145	35.891	4000
CL29Contig8	Q3B8F1_XENLA	TPPC4_HUMAN	Trafficking protein particle complex subunit 4 (Hematopoietic stem/progenitor cell protein 172) (Synbindin) (TRS23 homolog)	-0.806842	52.6432	8.21296	34	9	25.072	24.499	24.34	4199
CL415Contig1	ZYX_XENLA	ZYX_HUMAN	Zyxin (Zyxin-2)	-3	52.4075	0	115	0	75.463	70.725	61.277	5419
CL26006Contig1	O93354_XENLA	FABPL_HUMAN	Fatty acid-binding protein, liver (Fatty acid-binding protein 1) (Liver-type fatty acid-binding protein) (L-FABP)	-0.0467241	52.3129	46.977	20	9	9.5257	7.014	14.208	3746
CL21672Contig1				-3	52.2187	0	7	0	7.4342			3148
dsrrswapns_comp203293_c0_seq1				0.610485	52.107	212.511	5	12	2.6942			9098
CL4706Contig1	B7ZQW3_XENLA	SLBP_HUMAN	Histone RNA hairpin-binding protein (Histone stem-loop-binding protein)	-3	51.9737	0	26	0	28.917	28.917	31.286	5869
CL3965Contig3	Q6PAE4_XENLA	PA1B3_HUMAN	Platelet-activating factor acetylhydrolase IB subunit gamma (EC 3.1.1.47) (PAF acetylhydrolase 29 kDa subunit) (PAF-AH 29 kDa subunit) (PAF-AH subunit gamma) (PAFAH subunit gamma)	-0.243695	51.9094	29.6177	32	26	25.461	25.447	25.734	5204
CL522Contig9	Q5MNU4_XENLA	STAU1_HUMAN	Double-stranded RNA-binding protein Staufen homolog 1	-1.61478	51.878	1.25951	154	1	74.729	78.847	63.182	6286
CL51Contig2	Q6IR94_XENLA	PP2BC_HUMAN	Serine/threonine-protein phosphatase 2B catalytic subunit gamma isoform (EC 3.1.3.16) (CAM-PRP catalytic subunit) (Calcineurin, testis-specific catalytic subunit) (Calmodulin-dependent calcineurin A subunit gamma isoform)	-2.44232	51.7287	0.186814	56	1	57.709	57.71	58.129	6258
CL10351Contig1	ELP1_XENLA	ELP1_HUMAN	Elongator complex protein 1 (ELP1) (IkappaB kinase complex-associated protein) (IKK complex-associated protein) (p150)	-3	51.7083	0	256	0	132.65	132.911	150.254	324
dsrrswapns_comp213894_c2_seq4	B2GU72_XENTR	GRAP1_HUMAN	GRIP1-associated protein 1 (GRASP-1)	-2.47622	51.6807	0.172626	181	1	100.25		95.99	4414
CL4902Contig1	Q7ZX91_XENLA	AP1S1_HUMAN	AP-1 complex subunit sigma-1A (Adaptor protein complex AP-1 subunit sigma-1A) (Adaptor-related protein complex 1 subunit sigma-1A) (Clathrin assembly protein complex 1 sigma-1A small chain) (Clathrin coat assembly protein AP19) (Golgi adaptor HA1/AP1 adaptin sigma-1A subunit) (HA1 19 kDa subunit) (Sigma 1a subunit of AP-1 clathrin) (Sigma-adaptin 1A) (Sigma1A-adaptin)	-3	51.5089	0	38	0	18.708	21.214	18.733	6015
dsrrswapns_comp210968_c4_seq2	Q4V7K8_XENLA	HNRPD_HUMAN	Heterogeneous nuclear ribonucleoprotein D0 (hnRNP D0) (AU-rich element RNA-binding protein 1)	0.60686	51.3851	207.825	41	142	31.408	32.389	38.434	5850
CL1487Contig5	B1H1Q8_XENLA	POF1B_HUMAN	Protein POF1B (Premature ovarian failure protein 1B)	-3	51.2672	0	79	0	76.173	71.302	68.065	1697
zeinaSSns_comp368682_c0_seq1	Q640Y0_XENLA	TPMT_HUMAN	Thiopurine S-methyltransferase (EC 2.1.1.67) (Thiopurine methyltransferase)	-0.100406	51.2395	40.663	34	49	28.053	27.618	28.18	10866
CL6380Contig1	Q2ABY0_XENLA	ARL6_HUMAN	ADP-ribosylation factor-like protein 6 (Bardet-Biedl syndrome 3 protein)	-0.099111	51.1056	40.6778	25	33	21.111	21.081	21.097	7070
CL9783Contig1	GFRP_XENLA	GFRP_HUMAN	GTP cyclohydrolase 1 feedback regulatory protein (GFRP) (GTP cyclohydrolase I feedback regulatory protein) (p35)	-0.970262	51.0503	5.46683	38	3	9.563	9.563	9.698	8736
dsrrswapns_comp216960_c1_seq17	F7CL06_XENTR	RHG17_HUMAN	Rho GTPase-activating protein 17 (Rho-type GTPase-activating protein 17) (RhoGAP interacting with CIP4 homologs protein 1) (RICH-1)	-1.93385	51.0135	0.594063	105	3	93.244	216.024	95.437	9763
CL692Contig5	Q7ZY54_XENLA	METK2_HUMAN	S-adenosylmethionine synthase isoform type-2 (AdoMet synthase 2) (EC 2.5.1.6) (Methionine adenosyltransferase 2) (MAT 2) (Methionine adenosyltransferase II) (MAT-II)	-0.337973	50.9254	23.3863	37	22	43.698	43.786	43.661	7401
dsrrswapns_comp216025_c5_seq28	F6XJT3_XENTR			0.112598	50.7836	65.8145	33	48	42.666			9675
CL5040Contig1	A8WH38_XENLA	ZW10_HUMAN	Centromere/kinetochore protein zw10 homolog	-3	50.4963	0	149	0	88.914	88.038	88.829	6139
CL10920Contig1	Q569T1_XENLA	ARP5_HUMAN	Actin-related protein 5 (hARP5) (Sarcoma antigen NY-SAR-16)	0.400575	50.4919	126.998	86	149	65.476	124.277	68.297	531
CL1562Contig5	Q505M1_XENLA	CSDE1_HUMAN	Cold shock domain-containing protein E1 (N-ras upstream gene protein) (Protein UNR)	0.353226	50.4527	113.792	178	2	88.116	87.385	88.885	1893
CL3621Contig1	GPD1L_XENLA	GPD1L_HUMAN	Glycerol-3-phosphate dehydrogenase 1-like protein (GPD1-L) (EC 1.1.1.8)	-0.1833	50.4376	33.0716	51	54	38.499	38.5	38.419	4823
CL1Contig938	Q0P3S2_XENLA	DC1L2_HUMAN	Cytoplasmic dynein 1 light intermediate chain 2 (Dynein light intermediate chain 2, cytosolic) (LIC-2) (LIC53/55)	-3	50.3045	0	86	0	53.524	53.524	54.099	2887
CL123Contig10	Q6IP29_XENLA	ROA1_HUMAN	Heterogeneous nuclear ribonucleoprotein A1 (hnRNP A1) (Helix-destabilizing protein) (Single-strand RNA-binding protein) (hnRNP core protein A1) [Cleaved into: Heterogeneous nuclear ribonucleoprotein A1, N-terminally processed]	1.40605	50.2974	1281.12	88	653	37.901	70.882	38.747	1049
zeinaSSns_comp389395_c0_seq1	WDR44_XENLA	WDR44_HUMAN	WD repeat-containing protein 44 (Rabphilin-11)	-3	50.2538	0	207	0	103.96	101.686	101.366	11283
CL8202Contig1	A0A090B2N7_XENLA	MCM3_HUMAN	DNA replication licensing factor MCM3 (EC 3.6.4.12) (DNA polymerase alpha holoenzyme-associated protein P1) (P1-MCM3) (RLF subunit beta) (p102)	1.90961	50.2495	4080.78	172	2183	90.404	90.405	90.981	8038
CL3920Contig2	CYC2_XENLA	CYC_HUMAN	Cytochrome c	-0.854336	49.9482	6.98527	16	0	11.695	11.695	11.749	5144
CL9435Contig2	L7N3A0_XENTR	NARFL_HUMAN	Cytosolic Fe-S cluster assembly factor NARFL (Iron-only hydrogenase-like protein 1) (IOP1) (Nuclear prelamin A recognition factor-like protein) (Protein related to Narf)	-0.332121	49.8142	23.1864	99	43	53.747	51.511	53.02	8596
CL12082Contig1	F6YNL0_XENTR	PPM1E_HUMAN	Protein phosphatase 1E (EC 3.1.3.16) (Ca(2+)/calmodulin-dependent protein kinase phosphatase N) (CaMKP-N) (CaMKP-nucleus) (CaMKN) (Partner of PIX 1) (Partner of PIX-alpha) (Partner of PIXA)	-0.347046	49.8114	22.4018	54	62	72.201	59.147	85.002	959
CL2495Contig2	GKP1A_XENLA	GKAP1_HUMAN	G kinase-anchoring protein 1 (cGMP-dependent protein kinase-anchoring protein of 42 kDa)	-3	49.7345	0	55	0	41.044	41.045	42.078	3576
CL9697Contig2	Q3B8F6_XENLA	GBRL2_HUMAN	Gamma-aminobutyric acid receptor-associated protein-like 2 (GABA(A) receptor-associated protein-like 2) (Ganglioside expression factor 2) (GEF-2) (General protein transport factor p16) (Golgi-associated ATPase enhancer of 16 kDa) (GATE-16) (MAP1 light chain 3-related protein)	-1.91883	49.5601	0.597449	13	3	16.059	13.619	13.667	8694
CL554Contig5	Q641I4_XENLA	OGT1_HUMAN	UDP-N-acetylglucosamine--peptide N-acetylglucosaminyltransferase 110 kDa subunit (EC 2.4.1.255) (O-GlcNAc transferase subunit p110) (O-linked N-acetylglucosamine transferase 110 kDa subunit) (OGT)	0.197818	49.5291	78.1049	200	235	118.57	118.573	116.925	6528
TC464645	B7ZR98_XENLA	NUCL_HUMAN	Nucleolin (Protein C23)	1.79648	49.4931	3097.61	145	2597	75.433	75.42	76.614	1507
CL5523Contig1	Q6INK0_XENLA	TBCD5_HUMAN	TBC1 domain family member 5	-3	49.2373	0	91	0	90.365	90.366	89.004	6501
CL8190Contig1	HEBP1_XENLA	HEBP1_HUMAN	Heme-binding protein 1 (p22HBP)	-0.490392	49.2117	15.9102	34	17	21.072	21.073	21.097	8031
CL1564Contig2	Q68FC4_XENLA	F107B_HUMAN	Protein FAM107B	-0.109356	48.8727	37.9936	18	30	15.601	15.601	15.558	1896
CL1223Contig1	Q7ZWL0_XENLA	NU155_HUMAN	Nuclear pore complex protein Nup155 (155 kDa nucleoporin) (Nucleoporin Nup155)	0.187334	48.852	75.1998	292	308	154.76	34.513	155.199	999
CL5446Contig3	Q6NTY4_XENLA	NSUN2_HUMAN	tRNA (cytosine(34)-C(5))-methyltransferase (EC 2.1.1.203) (Myc-induced SUN domain-containing protein) (Misu) (NOL1/NOP2/Sun domain family member 2) (Substrate of AIM1/Aurora kinase B) (tRNA (cytosine-5-)-methyltransferase) (tRNA methyltransferase 4 homolog) (hTrm4)	1.3696	48.8132	1143.24	162	1211	95.724	81.608	86.471	6454
CL1214Contig2	Q6GQZ3_XENLA	TPP2_HUMAN	Tripeptidyl-peptidase 2 (TPP-2) (EC 3.4.14.10) (Tripeptidyl aminopeptidase) (Tripeptidyl-peptidase II) (TPP-II)	-2.4191	48.7846	0.185857	292	1	139.68	242.009	138.35	975
CL7527Contig1	ELP2_XENTR	ELP2_HUMAN	Elongator complex protein 2 (ELP2) (SHINC-2) (STAT3-interacting protein 1) (StIP1)	-1.49795	48.7784	1.54982	211	9	90.65	46.762	92.5	7700
CL19254Contig1	F7B1D8_XENTR	F1142_HUMAN	Protein FAM114A2	-3	48.5906	0	74	0	53.399		55.468	2523
CL19149Contig1		ELP5_HUMAN	Elongator complex protein 5 (Dermal papilla-derived protein 6) (S-phase 2 protein)	-3	48.5731	0	29	0	31.742		34.841	2498
CL6536Contig1	ARMT1_XENLA	CF211_HUMAN	UPF0364 protein C6orf211	-0.0338646	48.4862	44.849	65	58	50.679	50.68	51.172	7174
zeinaSSns_comp386158_c0_seq1	F6S830_XENTR			0.383319	48.4829	117.195	15	13	3.2616			11037
CL173Contig2	B2ZP56_XENLA	BAG1_HUMAN	BAG family molecular chaperone regulator 1 (BAG-1) (Bcl-2-associated athanogene 1)	-0.0902072	48.4275	39.3446	39	44	24.796	5.026	38.779	2184
dsrrswapns_comp215049_c6_seq5	Q7ZXL1_XENLA	TP4A2_HUMAN	Protein tyrosine phosphatase type IVA 2 (EC 3.1.3.48) (HU-PP-1) (OV-1) (PTP(CAAXII)) (Protein-tyrosine phosphatase 4a2) (Protein-tyrosine phosphatase of regenerating liver 2) (PRL-2)	-1.04265	48.3188	4.37993	14	8	19.073	461.321	19.127	187
CL1899Contig1	Q8AVH9_XENLA	PP2AA_HUMAN	Serine/threonine-protein phosphatase 2A catalytic subunit alpha isoform (PP2A-alpha) (EC 3.1.3.16) (Replication protein C) (RP-C)	-1.3293	48.3176	2.26363	3	2	35.551	35.551	35.594	2465
TC436625	Q7ZWR3_XENLA	PADI4_HUMAN	Protein-arginine deiminase type-4 (EC 3.5.3.15) (HL-60 PAD) (Peptidylarginine deiminase IV) (Protein-arginine deiminase type IV)	-0.846653	48.1009	6.84699	20	2	9.1437	74.097	74.079	10560
zeinaSSns_comp388807_c0_seq13	EMAL4_XENLA		XEN: Echinoderm microtubule-associated protein-like 4 (EMAP-4)	-3	47.7001	0	22	0	14.353	102.332		2959
CL2142Contig1	Q2NLB3_XENLA	UBP4_HUMAN	Ubiquitin carboxyl-terminal hydrolase 4 (EC 3.4.19.12) (Deubiquitinating enzyme 4) (Ubiquitin thioesterase 4) (Ubiquitin-specific-processing protease 4) (Ubiquitous nuclear protein homolog)	0.103021	47.2928	59.9537	145	130	110.71	110.71	108.565	3117
CL14132Contig1	Q5XHD0_XENLA	COMD8_HUMAN	COMM domain-containing protein 8	-2.21432	47.1708	0.287974	37	2	20.339	20.339	21.09	1541
zeinaSSns_comp385277_c0_seq4	B0BMQ2_XENTR	PUF60_HUMAN	Poly(U)-binding-splicing factor PUF60 (60 kDa poly(U)-binding-splicing factor) (FUSE-binding protein-interacting repressor) (FBP-interacting repressor) (Ro-binding protein 1) (RoBP1) (Siah-binding protein 1) (Siah-BP1)	1.03626	47.1339	512.382	72	164	55.529	69.818	59.875	11010
CL9305Contig1	TBCE_XENLA	TBCE_HUMAN	Tubulin-specific chaperone E (Tubulin-folding cofactor E)	-1.93885	47.1243	0.54249	66	2	58.788	58.788	59.346	8538
CL5259Contig1	Q6P7I1_XENLA	RAE1_HUMAN	Rab proteins geranylgeranyltransferase component A 1 (Choroideremia protein) (Rab escort protein 1) (REP-1) (TCD protein)	-2.05503	47.1028	0.414972	106	3	71.859	71.703	73.476	6304
CL8572Contig1	Q5U573_XENLA	DUS23_HUMAN	Dual specificity protein phosphatase 23 (EC 3.1.3.16) (EC 3.1.3.48) (Low molecular mass dual specificity phosphatase 3) (LDP-3) (VH1-like phosphatase Z)	-0.705712	47.0746	9.26988	28	20	17.155	17.155	16.588	8207
CL142Contig7	Q7T1M9_XENLA	MOB1A_HUMAN	MOB kinase activator 1A (Mob1 alpha) (Mob1A) (Mob1 homolog 1B) (Mps one binder kinase activator-like 1B)	0.66827	46.9898	218.914	18	93	25.069	24.997	25.08	1584
CL5584Contig2	PSMG1_XENLA	PSMG1_HUMAN	Proteasome assembly chaperone 1 (PAC-1) (Chromosome 21 leucine-rich protein) (C21-LRP) (Down syndrome critical region protein 2)	-0.206501	46.9402	29.1772	34	23	30.541	32.147	32.854	6543
CL335Contig1	Q6INU5_XENLA	FAF1_HUMAN	FAS-associated factor 1 (hFAF1) (UBX domain-containing protein 12) (UBX domain-containing protein 3A)	0.326878	46.785	99.308	103	127	74.367	74.367	73.954	4537
CL1480Contig4	Q7ZWT1_XENLA	PROF2_HUMAN	Profilin-2 (Profilin II)	-0.862385	46.2592	6.35057	17	9	15.159	15.159	15.046	1682
CL1Contig242	CKS2_XENLA	CKS2_HUMAN	Cyclin-dependent kinases regulatory subunit 2 (CKS-2)	-0.820347	46.225	6.99085	24	1	9.7821	9.782	9.86	2787
CL4543Contig1	F6VUW9_XENTR	SNX4_HUMAN	Sorting nexin-4	-1.49823	46.1834	1.46641	64	6	54.79	51.272	51.909	5733
CL6Contig46	Q66J79_XENLA	2A5G_HUMAN	Serine/threonine-protein phosphatase 2A 56 kDa regulatory subunit gamma isoform (PP2A B subunit isoform B'-gamma) (PP2A B subunit isoform B56-gamma) (PP2A B subunit isoform PR61-gamma) (PP2A B subunit isoform R5-gamma) (Renal carcinoma antigen NY-REN-29)	-0.309282	46.0204	22.5771	104	53	67.042	58.871	61.061	7441
CL1Contig1669	O13027_XENLA	EPN1_HUMAN	Epsin-1 (EH domain-binding mitotic phosphoprotein) (EPS-15-interacting protein 1)	-3	46.0166	0	39	0	66.015	64.59	60.293	2753
CL12255Contig1	Q6NTJ9_XENLA	IGBP1_HUMAN	Immunoglobulin-binding protein 1 (B-cell signal transduction molecule alpha 4) (Protein alpha-4) (CD79a-binding protein 1) (Protein phosphatase 2/4/6 regulatory subunit) (Renal carcinoma antigen NY-REN-16)	-0.0787546	45.9769	38.3518	39	47	38.873	163.111	39.222	1004
CL773Contig3	Q7ZYR4_XENLA	VA0D1_HUMAN	V-type proton ATPase subunit d 1 (V-ATPase subunit d 1) (32 kDa accessory protein) (V-ATPase 40 kDa accessory protein) (V-ATPase AC39 subunit) (p39) (Vacuolar proton pump subunit d 1)	-1.80603	45.9251	0.717834	31	1	40.894	40.209	40.329	7811
CL924Contig1	Q6IR99_XENLA	HN1L_HUMAN	Hematological and neurological expressed 1-like protein (HN1-like protein)	-0.266934	45.881	24.8142	33	20	19.898	19.898	20.063	8505
CL5807Contig2	Q5FWL6_XENLA	SENP8_HUMAN	Sentrin-specific protease 8 (EC 3.4.22.68) (Deneddylase-1) (NEDD8-specific protease 1) (Protease, cysteine 2) (Sentrin/SUMO-specific protease SENP8)	-0.0357918	45.8218	42.1969	17	15	23.895	23.895	24.107	6706
CL6179Contig3	CHM1B_XENLA	CHM1B_HUMAN	Charged multivesicular body protein 1b (CHMP1.5) (Chromatin-modifying protein 1b) (CHMP1b) (Vacuolar protein sorting-associated protein 46-2) (Vps46-2) (hVps46-2)	0.144578	45.8197	63.9191	11	19	22.172	22.172	22.109	6946
CL544Contig3	Q7ZX74_XENLA	CCDC6_HUMAN	Coiled-coil domain-containing protein 6 (Papillary thyroid carcinoma-encoded protein) (Protein H4)	-0.279063	45.7644	24.0694	68	47	56.243	50.119	53.291	6457
CL13118Contig1	F6Z720_XENTR	ALG13_HUMAN	Putative bifunctional UDP-N-acetylglucosamine transferase and deubiquitinase ALG13 (EC 2.4.1.141) (EC 3.4.19.12) (Asparagine-linked glycosylation 13 homolog) (Glycosyltransferase 28 domain-containing protein 1) (UDP-N-acetylglucosamine transferase subunit ALG13 homolog)	-3	45.7548	0	61	1	96.027		126.056	1258
dsrrswapns_comp216037_c4_seq1	Q5BJ36_XENLA	NTAN1_HUMAN	Protein N-terminal asparagine amidohydrolase (EC 3.5.1.-) (Protein NH2-terminal asparagine amidohydrolase) (PNAA) (Protein NH2-terminal asparagine deamidase) (PNAD) (Protein N-terminal Asn amidase) (Protein N-terminal asparagine amidase) (Protein NTN-amidase)	-0.128348	45.52	33.8731	50	36	34.422	34.374	34.677	9677
CL13403Contig1	F6VFS1_XENTR	VP13C_HUMAN	Vacuolar protein sorting-associated protein 13C	-1.84657	45.4928	0.6477	131	1	175.65	120.675	422.39	1345
CL1Contig408	Q7SYA4_XENLA	CETN2_HUMAN	Centrin-2 (Caltractin isoform 1)	0.120606	45.4259	59.9666	30	37	19.675	19.675	19.738	2822
CL1560Contig3	Q642R6_XENLA	NU205_HUMAN	Nuclear pore complex protein Nup205 (205 kDa nucleoporin) (Nucleoporin Nup205)	0.32548	45.3545	95.9623	394	865	227.59	227.596	227.922	1883
zeinaSSns_comp388041_c1_seq4	Q5XH34_XENLA	2A5E_HUMAN	Serine/threonine-protein phosphatase 2A 56 kDa regulatory subunit epsilon isoform (PP2A B subunit isoform B'-epsilon) (PP2A B subunit isoform B56-epsilon) (PP2A B subunit isoform PR61-epsilon) (PP2A B subunit isoform R5-epsilon)	-3	45.3082	0	51	0	53.891	54.548	54.699	9741
zeinaSSns_comp386323_c0_seq1	A1L2K8_XENLA	NUDC3_HUMAN	NudC domain-containing protein 3	-0.505504	45.1607	14.1012	45	27	39.197	39.064	40.822	11043
CL9411Contig1	Q5EAW7_XENLA	OSCP1_HUMAN	Protein OSCP1 (hOSCP1) (Organic solute transport protein 1) (Oxidored-nitro domain-containing protein 1)	-3	45.1601	0	30	0	43.367	43.368	44.586	8587
CL2518Contig3	ARI1_XENLA	ARI1_HUMAN	E3 ubiquitin-protein ligase ARIH1 (EC 6.3.2.-) (H7-AP2) (HHARI) (Monocyte protein 6) (MOP-6) (Protein ariadne-1 homolog) (ARI-1) (UbcH7-binding protein) (UbcM4-interacting protein) (Ubiquitin-conjugating enzyme E2-binding protein 1)	0.275412	45.0647	84.9667	49	97	61.683	61.684	64.118	3608
dsrrswapns_comp217764_c2_seq2	Q6DDZ8_XENLA	TNIK_HUMAN	TRAF2 and NCK-interacting protein kinase (EC 2.7.11.1)	-2.03784	44.9011	0.411546	168	4	156.61	144.206	154.943	9871
CL12095Contig1	B1H2Q5_XENTR	C2D1A_HUMAN	Coiled-coil and C2 domain-containing protein 1A (Akt kinase-interacting protein 1) (Five prime repressor element under dual repression-binding protein 1) (FRE under dual repression-binding protein 1) (Freud-1) (Putative NF-kappa-B-activating protein 023N)	-3	44.8592	0	159	0	81.674	78.724	104.062	966
CL37706Contig1	Q6IR51_XENLA	HIF1N_HUMAN	Hypoxia-inducible factor 1-alpha inhibitor (EC 1.14.11.30) (EC 1.14.11.n4) (Factor inhibiting HIF-1) (FIH-1) (Hypoxia-inducible factor asparagine hydroxylase)	-3	44.8346	0	9	0	27.208	40.876	40.285	4990
CL7919Contig1	Q5XHI8_XENLA	NOB1_HUMAN	RNA-binding protein NOB1 (Phosphorylation regulatory protein HP-10) (Protein ART-4)	-2.2231	44.7732	0.267868	50	2	48.503	48.504	46.675	7899
zeinaSSns_comp388505_c0_seq4	A7E223_XENLA	HID1_HUMAN	Protein HID1 (Down-regulated in multiple cancers 1) (HID1 domain-containing protein) (Protein hid-1 homolog)	-0.706827	44.6788	8.77555	94	26	89.492	89.408	88.745	11184
dsrrswapns_comp210415_c7_seq2	F7AJT5_XENTR	NRDC_HUMAN	Nardilysin (EC 3.4.24.61) (N-arginine dibasic convertase) (NRD convertase) (NRD-C)	-0.252229	44.6584	24.9847	283	90	121.45		131.572	9269
CL1100Contig4	Q7ZXU2_XENLA	GRWD1_HUMAN	Glutamate-rich WD repeat-containing protein 1	0.717038	44.5885	232.413	54	101	51.568	34.236	49.419	555
CL15138Contig1	A2RVB4_XENLA	PSMG3_HUMAN	Proteasome assembly chaperone 3 (PAC-3) (hPAC3)	-0.316409	44.5724	21.5108	20	20	17.279	13.387	13.104	1770
CL583Contig2	Q6DJJ2_XENLA	KAP0_HUMAN	cAMP-dependent protein kinase type I-alpha regulatory subunit (Tissue-specific extinguisher 1) (TSE1) [Cleaved into: cAMP-dependent protein kinase type I-alpha regulatory subunit, N-terminally processed]	-2.5363	44.2999	0.128856	48	1	43.218	43.219	42.982	6723
CL5003Contig3	DCAF8_XENLA	DCAF8_HUMAN	DDB1- and CUL4-associated factor 8 (WD repeat-containing protein 42A)	0.111178	44.2292	57.133	102	131	67.107	67.108	66.852	6108
CL12248Contig1	CHRD1_XENLA	CHRD1_HUMAN	Cysteine and histidine-rich domain-containing protein 1 (CHORD domain-containing protein 1) (CHORD-containing protein 1) (CHP-1) (Protein morgana)	-1.02157	44.1668	4.20273	39	11	37.42	146.787	37.49	1001
dsrrswapns_comp212434_c2_seq1	Q05AU8_XENLA	TXLNA_HUMAN	Alpha-taxilin	-3	44.0041	0	94	0	59.051	59.043	61.891	2185
CL663Contig2	Q5KTT8_XENLA	IF4G2_HUMAN	Eukaryotic translation initiation factor 4 gamma 2 (eIF-4-gamma 2) (eIF-4G 2) (eIF4G 2) (Death-associated protein 5) (DAP-5) (p97)	-3	43.961	0	230	0	101.08	101.849	102.362	7228
CL26588Contig1	F6XV57_XENTR	SKA1_HUMAN	Spindle and kinetochore-associated protein 1	-3	43.6819	0	35	0	29.49		29.484	3817
CL1494Contig1	Q7ZY43_XENLA	RAGP1_HUMAN	Ran GTPase-activating protein 1 (RanGAP1)	0.479002	43.5945	131.351	85	308	63.446	63.446	63.542	1714
CL7296Contig1	Q6DJA6_XENTR	STXB2_HUMAN	Syntaxin-binding protein 2 (Protein unc-18 homolog 2) (Unc18-2) (Protein unc-18 homolog B) (Unc-18B)	0.0176059	43.2938	45.0849	105	101	67.183	67.71	66.453	7594
dsrrswapns_comp203066_c0_seq2	TAT3B_XENLA	TATD3_HUMAN	Putative deoxyribonuclease TATDN3 (EC 3.1.21.-)	-0.302296	43.2794	21.5767	51	39	30.04	13.445	30.333	965
CL8563Contig1	Q6IRN1_XENLA	ETUD1_HUMAN	Elongation factor Tu GTP-binding domain-containing protein 1 (Elongation factor-like 1) (Protein FAM42A)	-3	42.9689	0	72	1	127.42	34.378	125.43	8199
EG578392	Q6P705_XENLA	MYP2_HUMAN	Myelin P2 protein (Peripheral myelin protein 2)	-0.872636	42.7495	5.73185	23	5	14.492	14.832	14.909	6076
CL5928Contig1	Q640F9_XENLA	ALKB1_HUMAN	Alkylated DNA repair protein alkB homolog 1 (EC 1.14.11.33) (Alpha-ketoglutarate-dependent dioxygenase ABH1) (DNA lyase ABH1) (EC 4.2.99.18) (DNA oxidative demethylase ALKBH1)	0.32114	42.6188	89.2774	28	46	44.8	44.8	43.832	6791
CL3056Contig4	CYFP2_XENLA	CYFP1_HUMAN	Cytoplasmic FMR1-interacting protein 1 (Specifically Rac1-associated protein 1) (Sra-1) (p140sra-1)	-3	42.5685	0	121	0	145.42	145.638	145.182	4266
CL67Contig8	Q7ZY24_XENLA	HMGB3_HUMAN	High mobility group protein B3 (High mobility group protein 2a) (HMG-2a) (High mobility group protein 4) (HMG-4)	1.46248	42.478	1232.09	8	128	23.224	23.224	22.98	7324
CL5551Contig2	SC23A_XENTR	SC23A_HUMAN	Protein transport protein Sec23A (SEC23-related protein A)	-3	42.4493	0	72	2	85.965	83.201	86.161	6529
CL2472Contig2	E5LG93_XENLA	CE192_HUMAN	Centrosomal protein of 192 kDa (Cep192)	-1.25481	42.2591	2.35022	78	3	288.93	288.97	213.146	3530
dsrrswapns_comp209405_c1_seq2	Q6GNU1_XENLA	ARC1B_HUMAN	Actin-related protein 2/3 complex subunit 1B (Arp2/3 complex 41 kDa subunit) (p41-ARC)	-3	42.1246	0	45	0	41.394	41.394	40.95	9220
CL2571Contig4	Q52KY5_XENLA	AP3B2_HUMAN	AP-3 complex subunit beta-2 (Adaptor protein complex AP-3 subunit beta-2) (Adaptor-related protein complex 3 subunit beta-2) (Beta-3B-adaptin) (Clathrin assembly protein complex 3 beta-2 large chain) (Neuron-specific vesicle coat protein beta-NAP)	-2.54265	41.941	0.120223	104	2	121.6	121.606	119.059	3696
CL10251Contig1	Q7SYT8_XENLA	SYUG_HUMAN	Gamma-synuclein (Breast cancer-specific gene 1 protein) (Persyn) (Synoretin) (SR)	-0.0584878	41.7905	36.5249	8	8	13.416	311.634	13.331	273
CL467Contig4	Q32N72_XENLA	UBAP2_HUMAN	Ubiquitin-associated protein 2 (UBAP-2)	-3	41.771	0	116	0	124.42	63.015	117.116	5847
CL6522Contig1	Q6GNT0_XENLA	ANXA6_HUMAN	Annexin A6 (67 kDa calelectrin) (Annexin VI) (Annexin-6) (Calphobindin-II) (CPB-II) (Chromobindin-20) (Lipocortin VI) (Protein III) (p68) (p70)	-3	41.722	0	187	0	75.55	75.535	75.873	7167
dsrrswapns_comp193425_c0_seq2	LTV1_XENLA	LTV1_HUMAN	Protein LTV1 homolog	-1.53044	41.6805	1.22882	38	2	54.021	54.022	54.855	9049
BJ623568	Q6DKD1_XENLA	TPPC1_HUMAN	Trafficking protein particle complex subunit 1 (BET5 homolog) (Multiple myeloma protein 2) (MUM-2)	-1.18643	41.5589	2.7054	11	4	5.5233	117.103	16.832	103
CL2088Contig4	Q7T0P8_XENLA	CND2_HUMAN	Condensin complex subunit 2 (Barren homolog protein 1) (Chromosome-associated protein H) (hCAP-H) (Non-SMC condensin I complex subunit H) (XCAP-H homolog)	-2.50756	41.3407	0.128474	82	1	77.244	77.245	82.563	3018
CL22734Contig1				-3	41.1039	0	32	0	11.044			3291
CL6572Contig1	Q6GMF1_XENLA	HSP72_HUMAN	Heat shock-related 70 kDa protein 2 (Heat shock 70 kDa protein 2)	-0.219763	40.9129	24.6659	111	42	69.56	69.561	70.021	7197
CL12722Contig1	PEPE_XENLA		XEN: Alpha-aspartyl dipeptidase (EC 3.4.13.21) (Asp-specific dipeptidase) (Dipeptidase E)	-0.389002	40.8095	16.6632	9	25	26.951	26.952	29.763	1144
dsrrswapns_comp139908_c2_seq1	F6PLY5_XENTR		XEN: LOC495203 protein	-0.853655	40.7141	5.70283	4	2	15.76	41.807		8994
CL3379Contig2	F7DMN6_XENTR	ANC2_HUMAN	Anaphase-promoting complex subunit 2 (APC2) (Cyclosome subunit 2)	-3	40.4693	0	5	0	3.9187		93.828	4561
TC424610	Q6NUG8_XENLA	RWDD4_HUMAN	RWD domain-containing protein 4 (Protein FAM28A)	-1.27703	40.4033	2.13492	18	2	21.15	20.903	21.251	10451
CL14256Contig1	Q4V7T2_XENLA	GSTA4_HUMAN	Glutathione S-transferase A4 (EC 2.5.1.18) (GST class-alpha member 4) (Glutathione S-transferase A4-4)	-0.539942	40.3541	11.6398	37	25	30.472	26.564	25.704	1575
CL1978Contig1	Q6GPL1_XENLA	ATX3_HUMAN	Ataxin-3 (EC 3.4.19.12) (Machado-Joseph disease protein 1) (Spinocerebellar ataxia type 3 protein)	0.130035	40.3131	54.3853	17	24	40.071	35.926	41.781	2613
CL13283Contig1	Q4QQY8_XENLA	KAD6_HUMAN	Adenylate kinase isoenzyme 6 (AK6) (EC 2.7.4.3) (Adrenal gland protein AD-004) (Coilin-interacting nuclear ATPase protein) (hCINAP) (Dual activity adenylate kinase/ATPase) (AK/ATPase)	0.0696969	40.2502	47.2569	15	26	19.72	19.851	20.061	1310
CL1507Contig2	Q6NTX2_XENLA	PLCG1_HUMAN	1-phosphatidylinositol 4,5-bisphosphate phosphodiesterase gamma-1 (EC 3.1.4.11) (PLC-148) (Phosphoinositide phospholipase C-gamma-1) (Phospholipase C-II) (PLC-II) (Phospholipase C-gamma-1) (PLC-gamma-1)	-1.10609	40.2127	3.14971	215	8	148.62	147.907	148.532	1753
CL4459Contig1	MCM2_XENLA	MCM2_HUMAN	DNA replication licensing factor MCM2 (EC 3.6.4.12) (Minichromosome maintenance protein 2 homolog) (Nuclear protein BM28)	2.02006	40.1523	4205.05	89	3811	100.26	100.262	101.896	5657
CL3075Contig2	Q60FK1_XENLA	TDRD6_HUMAN	Tudor domain-containing protein 6 (Antigen NY-CO-45) (Cancer/testis antigen 41.2) (CT41.2)	-3	39.9943	0	40	0	276.33	216.262	236.517	4287
zeinaSSns_comp384291_c0_seq1	CHM2A_XENLA	CHM2A_HUMAN	Charged multivesicular body protein 2a (Chromatin-modifying protein 2a) (CHMP2a) (Putative breast adenocarcinoma marker BC-2) (Vacuolar protein sorting-associated protein 2-1) (Vps2-1) (hVps2-1)	0.180638	39.9567	60.5658	9	20	25.015	25.015	25.104	10974
CL10803Contig1	Q5PPY9_XENLA	SNAPN_HUMAN	SNARE-associated protein Snapin (Biogenesis of lysosome-related organelles complex 1 subunit 7) (BLOC-1 subunit 7) (Synaptosomal-associated protein 25-binding protein) (SNAP-associated protein)	-0.652738	39.7634	8.84597	14	9	13.781	54.785	14.874	486
dsrrswapns_comp214446_c0_seq1	Q7SZH7_XENLA	KPCD_HUMAN	Protein kinase C delta type (EC 2.7.11.13) (Tyrosine-protein kinase PRKCD) (EC 2.7.10.2) (nPKC-delta) [Cleaved into: Protein kinase C delta type regulatory subunit; Protein kinase C delta type catalytic subunit (Sphingosine-dependent protein kinase-1) (SDK1)]	-0.181279	39.5467	26.0514	167	56	78.091	78.202	77.505	9537
CL11723Contig1	DAAF3_XENLA	DAAF3_HUMAN	Dynein assembly factor 3, axonemal	-0.875792	39.5289	5.26165	53	15	55.082	87.984	59.411	818
CL5819Contig1	Q3KQD0_XENLA	SH3G1_HUMAN	Endophilin-A2 (EEN fusion partner of MLL) (Endophilin-2) (Extra eleven-nineteen leukemia fusion gene protein) (EEN) (SH3 domain protein 2B) (SH3 domain-containing GRB2-like protein 1)	-3	39.4883	0	29	0	41.447	41.448	41.49	6711
CL599Contig1	Q7ZXB4_XENLA	PTBP1_HUMAN	Polypyrimidine tract-binding protein 1 (PTB) (57 kDa RNA-binding protein PPTB-1) (Heterogeneous nuclear ribonucleoprotein I) (hnRNP I)	0.90522	39.4827	317.415	54	147	59.242	59.243	57.221	6826
CL6194Contig1	Q91349_XENLA	NUP62_HUMAN	Nuclear pore glycoprotein p62 (62 kDa nucleoporin) (Nucleoporin Nup62)	0.555931	39.4188	141.786	50	136	61.775	55.935	53.255	6956
zeinaSSns_comp388324_c3_seq2	Q03292_XENLA	ABI2_HUMAN	Abl interactor 2 (Abelson interactor 2) (Abi-2) (Abl-binding protein 3) (AblBP3) (Arg-binding protein 1) (ArgBP1)	-1.813	39.3768	0.605679	18	1	56.714	34.257	55.663	2747
CL23697Contig1	BROX_XENTR	BROX_HUMAN	BRO1 domain-containing protein BROX (BRO1 domain- and CAAX motif-containing protein)	0.047048	39.3422	43.8436	45	63	46.376		46.476	3415
CL2846Contig1	F6Z9E5_XENTR	USP9X_HUMAN	Probable ubiquitin carboxyl-terminal hydrolase FAF-X (EC 3.4.19.12) (Deubiquitinating enzyme FAF-X) (Fat facets in mammals) (hFAM) (Fat facets protein-related, X-linked) (Ubiquitin thioesterase FAF-X) (Ubiquitin-specific protease 9, X chromosome) (Ubiquitin-specific-processing protease FAF-X)	-3	39.2788	0	535	0	289.77	153.261	292.28	4043
CL40282Contig1	Q6DKE3_XENLA	H2A1A_HUMAN	Histone H2A type 1-A (Histone H2A/r)	1.95799	39.1849	3557.23	30	259	14.859	14.859	14.234	5286
CL4515Contig1	Q66IZ6_XENLA	NUP37_HUMAN	Nucleoporin Nup37 (p37) (Nup107-160 subcomplex subunit Nup37)	0.594249	39.152	153.816	41	140	36.544	36.545	36.708	5712
CL8188Contig2	A4QNC0_XENTR	VP33B_HUMAN	Vacuolar protein sorting-associated protein 33B (hVPS33B)	-0.437712	39.0707	14.2606	81	68	70.291	68.191	70.585	8028
CL11151Contig1	A1L2J7_XENLA	AVEN_HUMAN	Cell death regulator Aven	-3	39.0647	0	38	0	33.225	308.673	38.506	605
CL6636Contig1	Q6GPL5_XENLA	DPH6_HUMAN	Diphthine--ammonia ligase (EC 6.3.1.14) (ATP-binding domain-containing protein 4) (Diphthamide synthase) (Diphthamide synthetase) (Protein DPH6 homolog)	-3	39.0593	0	104	0	75.426	75.453	30.307	7224
CL1201Contig3	UB2V2_XENLA	UB2V2_HUMAN	Ubiquitin-conjugating enzyme E2 variant 2 (DDVit 1) (Enterocyte differentiation-associated factor 1) (EDAF-1) (Enterocyte differentiation-promoting factor 1) (EDPF-1) (MMS2 homolog) (Vitamin D3-inducible protein)	-0.443149	38.9743	14.0485	17	13	17.909	75.088	16.363	939
dsrrswapns_comp217647_c6_seq4	CPSF2_XENLA	CPSF2_HUMAN	Cleavage and polyadenylation specificity factor subunit 2 (Cleavage and polyadenylation specificity factor 100 kDa subunit) (CPSF 100 kDa subunit)	0.278049	38.9659	73.9152	118	105	88.891	88.986	88.487	9849
CL14923Contig1	Q68EZ7_XENLA	CU002_HUMAN	Protein C21orf2 (C21orf-HUMF09G8.5) (YF5/A2)	-3	38.945	0	34	0	29.208	29.208	28.34	1709
CL917Contig4	Q6DDY5_XENLA	RMP_HUMAN	Unconventional prefoldin RPB5 interactor 1 (Protein NNX3) (Protein phosphatase 1 regulatory subunit 19) (RNA polymerase II subunit 5-mediating protein) (RPB5-mediating protein)	-3	38.8748	0	89	0	56.146	55.79	59.832	8472
CL3353Contig2	Q7ZZZ9_XENLA	KAT3_HUMAN	Kynurenine--oxoglutarate transaminase 3 (EC 2.6.1.7) (Cysteine-S-conjugate beta-lyase 2) (EC 4.4.1.13) (Kynurenine aminotransferase III) (KATIII) (Kynurenine--glyoxylate transaminase) (EC 2.6.1.63) (Kynurenine--oxoglutarate transaminase III)	0.228207	38.8525	65.7092	17	71	50.26	46.46	51.4	4533
CL667Contig4	Q5XGI7_XENTR	RABE1_HUMAN	Rab GTPase-binding effector protein 1 (Rabaptin-4) (Rabaptin-5) (Rabaptin-5alpha) (Renal carcinoma antigen NY-REN-17)	-2.65688	38.8478	0.0856023	60	2	99.165		99.29	7254
CL2804Contig3	Q7ZWV1_XENLA	DD19B_HUMAN	ATP-dependent RNA helicase DDX19B (EC 3.6.4.13) (DEAD box RNA helicase DEAD5) (DEAD box protein 19B)	-1.58571	38.8215	1.00777	58	5	55.096	55.054	53.927	3987
CL942Contig3	CNOT1_XENTR	CNOT1_HUMAN	CCR4-NOT transcription complex subunit 1 (CCR4-associated factor 1) (Negative regulator of transcription subunit 1 homolog) (NOT1H) (hNOT1)	-3	38.7486	0	166	0	268.15		266.939	8593
CL2178Contig2	RCD1_XENLA	RCD1_HUMAN	Cell differentiation protein RCD1 homolog (Rcd-1) (CCR4-NOT transcription complex subunit 9)	-2.67406	38.6607	0.0818856	39	1	33.557	33.557	33.631	3162
dsrrswapns_comp215779_c7_seq3	Q68FI8_XENLA	BRAF_HUMAN	Serine/threonine-protein kinase B-raf (EC 2.7.11.1) (Proto-oncogene B-Raf) (p94) (v-Raf murine sarcoma viral oncogene homolog B1)	-3	38.6276	0	93	0	92.94	89.111	84.437	9652
CL7616Contig1	Q7ZTR4_XENLA	ORC3_HUMAN	Origin recognition complex subunit 3 (Origin recognition complex subunit Latheo)	-0.156095	38.5869	26.9367	142	90	81.032	81.033	82.254	7746
CL3722Contig1	Q6IP68_XENLA	MB12B_HUMAN	Multivesicular body subunit 12B (ESCRT-I complex subunit MVB12B) (Protein FAM125B)	-0.537942	38.5462	11.1696	49	22	32.161	32.162	35.62	4950
CL13861Contig1	Q4V7S0_XENLA	PRPK_HUMAN	TP53-regulating kinase (EC 2.7.11.1) (Atypical serine/threonine protein kinase TP53RK) (EKC/KEOPS complex subunit TP53RK) (EC 3.6.-.-) (Nori-2) (p53-related protein kinase)	1.44509	38.4885	1072.56	22	140	28.519	26.761	28.16	1467
dsrrswapns_comp216960_c1_seq7	F7CL06_XENTR			-3	38.4868	0	12	0	14.623		148.351	9764
CL7902Contig1	Q4KLP9_XENLA	PARG_HUMAN	Poly(ADP-ribose) glycohydrolase (EC 3.2.1.143)	-0.0122876	38.4836	37.41	87	66	86.822	86.823	111.11	7892
CL1030Contig2	PHR4A_XENLA	PHAR4_HUMAN	Phosphatase and actin regulator 4	-3	38.4771	0	81	0	75.189	137.498	78.211	301
dsrrswapns_comp215112_c0_seq10	Q8AVE9_XENLA	FA49B_HUMAN	Protein FAM49B (L1)	0.0230347	38.4302	40.5235	67	64	36.779	36.779	36.748	9585
CL5539Contig1	MED4_XENLA	MED4_HUMAN	Mediator of RNA polymerase II transcription subunit 4 (Activator-recruited cofactor 36 kDa component) (ARC36) (Mediator complex subunit 4) (TRAP/SMCC/PC2 subunit p36 subunit) (Vitamin D3 receptor-interacting protein complex 36 kDa component) (DRIP36)	0.32484	38.4042	81.137	11	69	29.463	28.056	29.745	6520
CL6333Contig1	Q08BT7_XENTR	CUL9_HUMAN	Cullin-9 (CUL-9) (UbcH7-associated protein 1) (p53-associated parkin-like cytoplasmic protein)	-0.967273	38.0903	4.10716	400	65	281.4	57.779	281.229	7037
dsrrswapns_comp216674_c7_seq7	F6UUG0_XENTR	OTUD4_HUMAN	OTU domain-containing protein 4 (EC 3.4.19.12) (HIV-1-induced protein HIN-1)	-3	38.0227	0	96	0	118.37		124.045	9733
CL19335Contig1	F7C0S8_XENTR			-3	37.7631	0	17	0	20.406			2545
CL359Contig8	Q5XG02_XENLA	PAI2B_HUMAN	Polyadenylate-binding protein-interacting protein 2B (PABP-interacting protein 2B) (PAIP-2B) (Poly(A)-binding protein-interacting protein 2B)	-1.05733	37.731	3.3065	10	2	14.432	14.301	14.237	4792
CL9804Contig1	PDC10_XENLA	PDC10_HUMAN	Programmed cell death protein 10 (Cerebral cavernous malformations 3 protein) (TF-1 cell apoptosis-related protein 15)	-1.16003	37.6225	2.60267	21	6	24.685	24.686	24.702	8745
CL5589Contig1	Q7ZXY8_XENLA	ZN622_HUMAN	Zinc finger protein 622 (Zinc finger-like protein 9)	-0.878728	37.5933	4.9703	51	16	53.743	53.413	54.272	6546
CL12214Contig1	Q3B8L5_XENLA	HAUS1_HUMAN	HAUS augmin-like complex subunit 1 (Coiled-coil domain-containing protein 5) (Enhancer of invasion-cluster) (HEI-C)	-3	37.5408	0	34	0	32.609	100.564	31.863	992
CL6099Contig1	Q6GPZ2_XENLA	NOP14_HUMAN	Nucleolar protein 14 (Nucleolar complex protein 14)	0.433352	37.535	101.81	14	269	103.02	20.184	97.668	6893
CL781Contig3	DHX29_XENLA	DHX29_HUMAN	ATP-dependent RNA helicase DHX29 (EC 3.6.4.13) (DEAH box protein 29) (Nucleic acid helicase DDXx)	-1.81515	37.4144	0.572645	316	2	153.32	153.318	155.236	7855
CL1Contig568	Q2TAF9_XENLA	AN32B_HUMAN	Acidic leucine-rich nuclear phosphoprotein 32 family member B (Acidic protein rich in leucines) (Putative HLA-DR-associated protein I-2) (PHAPI2) (Silver-stainable protein SSP29)	1.90476	37.3371	2998.5	14	408	28.026	28.141	28.788	2842
CL16698Contig1	EPA2A_XENLA	PABP2_HUMAN	Polyadenylate-binding protein 2 (PABP-2) (Poly(A)-binding protein 2) (Nuclear poly(A)-binding protein 1) (Poly(A)-binding protein II) (PABII) (Polyadenylate-binding nuclear protein 1)	0.013127	37.3011	38.4458	31	13	24.314	24.247	32.749	2054
CL1Contig1672	F6YS58_XENTR	IDE_HUMAN	Insulin-degrading enzyme (EC 3.4.24.56) (Abeta-degrading protease) (Insulin protease) (Insulinase) (Insulysin)	-3	37.2971	0	157	2	115.55		117.968	2755
CL22134Contig1				1.38212	37.2774	898.603	28	223	30.588			3212
CL3573Contig1	Q498G1_XENLA	RENT2_HUMAN	Regulator of nonsense transcripts 2 (Nonsense mRNA reducing factor 2) (Up-frameshift suppressor 2 homolog) (hUpf2)	-3	37.2736	0	251	0	146.86	146.866	147.81	4764
CL1308Contig2	Q28F49_XENTR	AIP_HUMAN	AH receptor-interacting protein (AIP) (Aryl-hydrocarbon receptor-interacting protein) (HBV X-associated protein 2) (XAP-2) (Immunophilin homolog ARA9)	-0.338886	37.1103	17.0062	46	37	37.106		37.636	1248
CL6017Contig2	Q5U4J8_XENLA	THG1_HUMAN	Probable tRNA(His) guanylyltransferase (EC 2.7.7.79) (Interphase cytoplasmic foci protein 45) (tRNA-histidine guanylyltransferase)	-0.139202	37.0586	26.896	47	38	46.419	33.673	34.831	6849
CL200Contig6	Q6PF30_XENLA	SPAS2_HUMAN	Spermatogenesis-associated serine-rich protein 2 (Serine-rich spermatocytes and round spermatid 59 kDa protein) (p59scr)	-1.33767	37.0432	1.70229	78	3	59.953	59.954	59.545	2913
dsrrswapns_comp214140_c0_seq6	RB24B_XENLA	RBM24_HUMAN	RNA-binding protein 24 (RNA-binding motif protein 24) (RNA-binding region-containing protein 6)	-0.632713	36.9782	8.61455	17	8	13.329	24.076	24.776	1420
zeinaSSns_comp387970_c1_seq1	SEH1B_XENLA	SEH1_HUMAN	Nucleoporin SEH1 (Nup107-160 subcomplex subunit SEH1) (SEC13-like protein)	0.507255	36.8517	118.499	56	123	39.703	39.746	39.649	11133
CL38546Contig1				-3	36.8313	0	25	0	31.722			5065
CL23048Contig1	F6QZ04_XENTR	BTBDJ_HUMAN	BTB/POZ domain-containing protein 19	-0.104937	36.8096	28.9084	40	35	34.313	44.524	32.365	3333
CL18253Contig1	F6U8H0_XENTR	LEG12_HUMAN	Galectin-12 (Gal-12) (Galectin-related inhibitor of proliferation)	-1.92546	36.7885	0.43677	34	2	32.529	35.899	37.542	2328
CL4674Contig2	Q6NTX6_XENLA	EEA1_HUMAN	Early endosome antigen 1 (Endosome-associated protein p162) (Zinc finger FYVE domain-containing protein 2)	-2.06938	36.7711	0.313423	152	2	160.73	98.597	162.466	5841
dsrrswapns_comp206957_c0_seq5	A9JRK7_XENTR	RABL6_HUMAN	Rab-like protein 6 (GTP-binding protein Parf) (Partner of ARF) (Rab-like protein 1) (RBEL1)	-3	36.6614	0	34	0	28.626		79.549	9147
CL7952Contig1	DPH2_XENLA	DPH2_HUMAN	Diphthamide biosynthesis protein 2 (DPH2 homolog) (HsDph2) (Diphthamide biosynthesis protein 2 homolog-like 2) (DPH2-like 2)	-1.24242	36.1424	2.0682	34	2	52.701	52.686	52.083	7917
CL12624Contig1	WDR92_XENLA	WDR92_HUMAN	WD repeat-containing protein 92 (WD repeat-containing protein Monad)	-1.77459	36.1083	0.606763	38	3	39.363	129.507	39.74	1115
BP679748	PTMAA_XENLA		XEN: Uncharacterized protein	1.34796	36.1036	804.477	2	5	8.3285	39.571		111
CL189Contig7	B0BM76_XENTR	SRR_HUMAN	Serine racemase (EC 4.3.1.17) (EC 4.3.1.18) (EC 5.1.1.18) (D-serine ammonia-lyase) (D-serine dehydratase) (L-serine ammonia-lyase) (L-serine dehydratase)	-0.198518	36.0419	22.8186	33	30	34.067	34.792	36.566	2469
CL5833Contig2	Q6PAZ4_XENLA	CP2E1_HUMAN	Cytochrome P450 2E1 (EC 1.14.13.-) (4-nitrophenol 2-hydroxylase) (EC 1.14.13.n7) (CYPIIE1) (Cytochrome P450-J) [Cleaved into: Cytochrome P450 2E1, N-terminally processed]	-0.979732	35.9601	3.76781	24	12	56.409	56.379	56.849	6720
CL382Contig7	CIAO1_XENTR	CIAO1_HUMAN	Probable cytosolic iron-sulfur protein assembly protein CIAO1 (WD repeat-containing protein 39)	-0.0129643	35.9122	34.8561	26	40	37.454	56.043	37.84	5043
CL219Contig3	TOP1_XENLA	TOP1_HUMAN	DNA topoisomerase 1 (EC 5.99.1.2) (DNA topoisomerase I)	-3	35.9067	0	1	0	98.17	98.231	90.726	3188
CL5143Contig1	F7B7M1_XENTR	NU133_HUMAN	Nuclear pore complex protein Nup133 (133 kDa nucleoporin) (Nucleoporin Nup133)	0.538477	35.8872	123.998	100	448	128.89		128.979	6218
CL7756Contig1	ACYP1_XENLA	ACYP1_HUMAN	Acylphosphatase-1 (EC 3.6.1.7) (Acylphosphatase, erythrocyte isozyme) (Acylphosphatase, organ-common type isozyme) (Acylphosphate phosphohydrolase 1)	-0.523802	35.7867	10.7132	13	12	11.372	11.372	11.261	7817
CL1776Contig3	F6ZJK5_XENTR	PDPK1_HUMAN	3-phosphoinositide-dependent protein kinase 1 (hPDK1) (EC 2.7.11.1)	-1.07182	35.7434	3.02954	58	13	58.387	40.47	63.152	2241
dsrrswapns_comp216259_c0_seq3	ALAT2_XENLA	ALAT2_HUMAN	Alanine aminotransferase 2 (ALT2) (EC 2.6.1.2) (Glutamate pyruvate transaminase 2) (GPT 2) (Glutamic--alanine transaminase 2) (Glutamic--pyruvic transaminase 2)	-0.0392119	35.6615	32.5827	60	59	62.891	59.796	57.904	9697
CL2762Contig2	143GB_XENLA	1433G_HUMAN	14-3-3 protein gamma (Protein kinase C inhibitor protein 1) (KCIP-1) [Cleaved into: 14-3-3 protein gamma, N-terminally processed]	-0.2717	35.5588	19.0216	29	13	28.244	28.245	28.303	3939
CL936Contig2	PCM1_XENLA	PCM1_HUMAN	Pericentriolar material 1 protein (PCM-1) (hPCM-1)	-3	35.4814	0	322	1	227.88	227.868	228.533	8568
dsrrswapns_comp184409_c0_seq2	Q5U262_XENLA	OSBL1_HUMAN	Oxysterol-binding protein-related protein 1 (ORP-1) (OSBP-related protein 1)	-3	35.4144	0	143	0	108.48	101.793	108.47	9029
CL8868Contig1	BHMT1_XENLA	BHMT1_HUMAN	Betaine--homocysteine S-methyltransferase 1 (EC 2.1.1.5)	-1.14713	35.2005	2.5085	26	3	44.18	44.181	44.998	8326
CL6301Contig1	Q4FZX1_XENLA	UBE4A_HUMAN	Ubiquitin conjugation factor E4 A (EC 6.3.2.-)	-1.0856	35.166	2.88749	156	16	124.18	122.562	122.561	7016
CL3952Contig2	Q0P4U3_XENTR	PTBP2_HUMAN	Polypyrimidine tract-binding protein 2 (Neural polypyrimidine tract-binding protein) (Neurally-enriched homolog of PTB) (PTB-like protein)	0.935148	35.1002	302.313	44	256	57.688	59.243	57.491	5183
CL6644Contig2	Q6IP66_XENLA	COMD2_HUMAN	COMM domain-containing protein 2	-3	34.9465	0	13	1	22.926	22.927	22.745	7232
CL7822Contig1	Q5PPV1_XENLA	ALKB3_HUMAN	Alpha-ketoglutarate-dependent dioxygenase alkB homolog 3 (EC 1.14.11.-) (Alkylated DNA repair protein alkB homolog 3) (DEPC-1) (Prostate cancer antigen 1)	0.0818163	34.9453	42.1896	30	29	34.582	32.363	33.375	7859
CL3Contig14	ACT5_XENLA	ACTG_HUMAN	Actin, cytoplasmic 2 (Gamma-actin) [Cleaved into: Actin, cytoplasmic 2, N-terminally processed]	0.0592805	34.9346	40.0439	30	41	41.849	41.85	41.793	5246
dsrrswapns_comp216033_c0_seq4	B7ZRL0_XENLA	FMR1_HUMAN	Fragile X mental retardation protein 1 (FMRP) (Protein FMR-1)	-3	34.9106	0	41	0	68.839	63.782	71.174	9676
CL3061Contig2	MON2_XENLA	MON2_HUMAN	Protein MON2 homolog (Protein SF21)	-3	34.9099	0	79	0	190.2	190.219	190.359	4272
CL11680Contig1	F7E353_XENTR	SCFD2_HUMAN	Sec1 family domain-containing protein 2 (Syntaxin-binding protein 1-like 1)	0.0684595	34.8069	40.7497	78	79	73.656	37.834	75.127	800
CL759Contig1	Q7ZTK2_XENLA	LA_HUMAN	Lupus La protein (La autoantigen) (La ribonucleoprotein) (Sjoegren syndrome type B antigen) (SS-B)	2.01648	34.7833	3612.83	52	1475	48.996	48.997	46.837	7734
CL4243Contig2	Q6GPN5_XENLA	OGFR_HUMAN	Opioid growth factor receptor (OGFr) (Protein 7-60) (Zeta-type opioid receptor)	0.21164	34.7397	56.5543	152	76	70.251	75.078	73.325	5484
CL9Contig30	FXR1B_XENLA	FXR1_HUMAN	Fragile X mental retardation syndrome-related protein 1 (hFXR1p)	-3	34.554	0	106	0	76.212	76.212	69.721	8837
CL149Contig4	Q6DIM0_XENTR	DNJC7_HUMAN	DnaJ homolog subfamily C member 7 (Tetratricopeptide repeat protein 2) (TPR repeat protein 2)	0.236882	34.5188	59.5577	61	146	56.364	57.241	56.441	1728
CL3947Contig4	Q5HZ98_XENLA	WASF2_HUMAN	Wiskott-Aldrich syndrome protein family member 2 (WASP family protein member 2) (Protein WAVE-2) (Verprolin homology domain-containing protein 2)	-3	34.5164	0	36	0	53.279	53.397	54.284	5176
CL64Contig7	A9JTJ1_XENLA		XEN: LOC100127279 protein (Uncharacterized protein)	1.2631	34.4735	631.802	3	27	13.445	13.445		7149
zeinaSSns_comp385295_c0_seq1	LSM12_XENLA	LSM12_HUMAN	Protein LSM12 homolog	-0.843461	34.4636	4.94196	14	8	21.498	21.499	21.701	5120
CL9842Contig1	Q8AVV3_XENLA	AP3S1_HUMAN	AP-3 complex subunit sigma-1 (AP-3 complex subunit sigma-3A) (Adaptor-related protein complex 3 subunit sigma-1) (Clathrin-associated/assembly/adaptor protein, small 3) (Sigma-3A-adaptin) (Sigma3A-adaptin) (Sigma-adaptin 3a)	-3	34.3572	0	23	0	21.779	21.779	21.732	8759
CL5329Contig1	OSGEP_XENLA	OSGEP_HUMAN	Probable tRNA N6-adenosine threonylcarbamoyltransferase (EC 2.3.1.234) (N6-L-threonylcarbamoyladenine synthase) (t(6)A synthase) (O-sialoglycoprotein endopeptidase) (hOSGEP) (t(6)A37 threonylcarbamoyladenosine biosynthesis protein OSGEP) (tRNA threonylcarbamoyladenosine biosynthesis protein OSGEP)	1.2994	34.1582	680.605	39	384	40.035	36.936	36.427	6361
CL12315Contig1	F6S2V6_XENTR	BOLA1_HUMAN	BolA-like protein 1 (hBolA)	-0.540327	34.1244	9.83419	22	12	16.274	325.257	14.289	1024
CL7779Contig1	F7EG98_XENTR	NAA35_HUMAN	N-alpha-acetyltransferase 35, NatC auxiliary subunit (Embryonic growth-associated protein homolog) (Protein MAK10 homolog)	-3	33.9982	0	44	0	45.171		83.639	7831
dsrrswapns_comp215455_c0_seq7	TRCB_XENLA	FBW1A_HUMAN	F-box/WD repeat-containing protein 1A (E3RSIkappaB) (Epididymis tissue protein Li 2a) (F-box and WD repeats protein beta-TrCP) (pIkappaBalpha-E3 receptor subunit)	-1.98048	33.9769	0.355387	92	1	61.013	59.507	68.867	5243
CL10213Contig1	Q98TI1_XENLA	KIF3A_HUMAN	Kinesin-like protein KIF3A (Microtubule plus end-directed kinesin motor 3A)	-3	33.9768	0	99	0	79.721	70.644	80.041	265
CL354Contig2	NDUF3_XENTR	NDUF3_HUMAN	NADH dehydrogenase [ubiquinone] 1 alpha subcomplex assembly factor 3	0.0262914	33.8926	36.0078	6	16	20.417		20.35	4741
dsrrswapns_comp217838_c1_seq6	Q6GQL3_XENLA	PRC2C_HUMAN	Protein PRRC2C (BAT2 domain-containing protein 1) (HBV X-transactivated gene 2 protein) (HBV XAg-transactivated protein 2) (HLA-B-associated transcript 2-like 2) (Proline-rich and coiled-coil-containing protein 2C)	-0.59812	33.8448	8.53831	374	29	302.79	38.696	316.911	9883
CL3850Contig1	Q6PA60_XENLA	AAKG2_HUMAN	5'-AMP-activated protein kinase subunit gamma-2 (AMPK gamma2) (AMPK subunit gamma-2) (H91620p)	-0.559728	33.7698	9.30679	51	14	62.548	62.522	63.066	5060
CL1Contig377	F6PHX1_XENTR	AP3D1_HUMAN	AP-3 complex subunit delta-1 (AP-3 complex subunit delta) (Adaptor-related protein complex 3 subunit delta-1) (Delta-adaptin)	-1.33457	33.6784	1.55875	105	4	142.36	90.441	130.158	2816
dsrrswapns_comp215276_c2_seq7	Q9I957_XENLA	PAXI_HUMAN	Paxillin	-3	33.5573	0	77	0	59.64	59.384	64.505	9599
dsrrswapns_comp104726_c0_seq1	Q6INP5_XENLA	PHLP_HUMAN	Phosducin-like protein (PHLP)	-0.547188	33.2595	9.4347	35	16	33.464	17.723	34.282	8984
CL501Contig3	F7AQ54_XENTR	ZO1_HUMAN	Tight junction protein ZO-1 (Tight junction protein 1) (Zona occludens protein 1) (Zonula occludens protein 1)	-1.93494	33.2142	0.385816	281	2	195.58	108.87	195.459	6122
CL35366Contig1				-3	33.1797	0	25	0	16.855			4728
CL11264Contig1	Q5PQ60_XENLA	TPC2L_HUMAN	Trafficking protein particle complex subunit 2-like protein	-3	33.0771	0	11	0	10.765	71.275	16.146	648
dsrrswapns_comp216531_c2_seq5	B7ZPP0_XENLA	KCC2D_HUMAN	Calcium/calmodulin-dependent protein kinase type II subunit delta (CaM kinase II subunit delta) (CaMK-II subunit delta) (EC 2.7.11.17)	-0.577516	33.069	8.74792	38	13	60.628	53.933	56.369	3855
CL6176Contig1	CND3_XENLA	CND3_HUMAN	Condensin complex subunit 3 (Chromosome-associated protein G) (Condensin subunit CAP-G) (hCAP-G) (Melanoma antigen NY-MEL-3) (Non-SMC condensin I complex subunit G) (XCAP-G homolog)	-1.11343	32.9589	2.53832	137	3	115.77	115.815	114.334	6944
CL1697Contig2	ANX2A_XENLA	ANXA2_HUMAN	Annexin A2 (Annexin II) (Annexin-2) (Calpactin I heavy chain) (Calpactin-1 heavy chain) (Chromobindin-8) (Lipocortin II) (Placental anticoagulant protein IV) (PAP-IV) (Protein I) (p36)	-1.60246	32.873	0.821061	83	3	44.437	38.545	38.604	2100
CL748Contig5	Q24JX4_XENLA	SNX27_HUMAN	Sorting nexin-27	-3	32.8414	0	83	0	62.184	62.185	61.265	7676
dsrrswapns_comp208381_c0_seq5	SMY2B_XENLA	SMYD3_HUMAN	Histone-lysine N-methyltransferase SMYD3 (EC 2.1.1.43) (SET and MYND domain-containing protein 3) (Zinc finger MYND domain-containing protein 1)	-0.839208	32.7405	4.74107	40	11	49.702	49.119	49.097	9183
CL90Contig7	Q7SZ42_XENLA	HMGB1_HUMAN	High mobility group protein B1 (High mobility group protein 1) (HMG-1)	1.38207	32.7189	788.619	23	123	24.455	24.455	24.894	8437
CL8567Contig1	Q3B8M0_XENLA	MAAI_HUMAN	Maleylacetoacetate isomerase (MAAI) (EC 5.2.1.2) (GSTZ1-1) (Glutathione S-transferase zeta 1) (EC 2.5.1.18)	-0.394996	32.6507	13.1491	24	13	24.326	24.326	24.212	8202
CL7189Contig1	Q6INL4_XENLA	ST2A1_HUMAN	Bile salt sulfotransferase (EC 2.8.2.14) (Dehydroepiandrosterone sulfotransferase) (DHEA-ST) (Hydroxysteroid Sulfotransferase) (HST) (ST2) (ST2A3) (Sulfotransferase 2A1) (ST2A1)	-0.107438	32.534	25.4038	45	50	34.079	36.406	33.78	7549
dsrrswapns_comp213828_c6_seq6	F6TGX4_XENTR	MROH1_HUMAN	Maestro heat-like repeat-containing protein family member 1 (HEAT repeat-containing protein 7A)	-2.64817	32.4299	0.0729089	38	2	183.08		181.249	2040
CL1990Contig4	Q4QQZ5_XENLA	PARVB_HUMAN	Beta-parvin (Affixin)	-3	32.4024	0	50	0	41.614	41.614	41.714	2627
CL1694Contig4	F7E2N6_XENTR	TSC1_HUMAN	Hamartin (Tuberous sclerosis 1 protein)	-3	32.4021	0	182	0	124.89		129.767	2094
CL4089Contig4	SMY2B_XENLA	SMYD2_HUMAN	N-lysine methyltransferase SMYD2 (EC 2.1.1.-) (HSKM-B) (Histone methyltransferase SMYD2) (EC 2.1.1.43) (Lysine N-methyltransferase 3C) (SET and MYND domain-containing protein 2)	-1.54219	32.3858	0.929326	39	2	49.119	49.119	49.688	5342
CL2431Contig2	F6Z217_XENTR	HD_HUMAN	Huntingtin (Huntington disease protein) (HD protein)	-3	32.2086	0	480	0	344.93		347.603	3484
CL4407Contig1	CHMP3_XENLA	CHMP3_HUMAN	Charged multivesicular body protein 3 (Chromatin-modifying protein 3) (Neuroendocrine differentiation factor) (Vacuolar protein sorting-associated protein 24) (hVps24)	-0.0166399	32.2004	30.99	20	20	24.882	24.882	25.073	5616
CL192Contig6	Q6DD31_XENLA	HPCL1_HUMAN	Hippocalcin-like protein 1 (Calcium-binding protein BDR-1) (HLP2) (Visinin-like protein 3) (VILIP-3)	-0.53691	32.119	9.32935	18	16	22.348	22.348	22.313	2534
CL118Contig5	BUB3_XENLA	BUB3_HUMAN	Mitotic checkpoint protein BUB3	1.64436	31.9359	1408.13	27	315	37.252	69.012	37.155	885
CL13000Contig1	Q2TAT4_XENLA	IFT22_HUMAN	Intraflagellar transport protein 22 homolog (Rab-like protein 5)	-0.672058	31.8333	6.77367	24	16	20.682	12.546	20.835	1220
CL1876Contig3	Q6NRX5_XENLA	MOB2_HUMAN	MOB kinase activator 2 (HCCA2) (Mob2 homolog) (Mps one binder kinase activator-like 2)	-0.179461	31.8011	21.0368	11	10	26.742	27.489	26.927	2423
CL1Contig416	Q801S6_XENLA	EM55_HUMAN	55 kDa erythrocyte membrane protein (p55) (Membrane protein, palmitoylated 1)	-0.419894	31.572	12.0063	66	37	51.437	51.438	52.296	2823
CL4629Contig2	O93478_XENLA	KIF3B_HUMAN	Kinesin-like protein KIF3B (HH0048) (Microtubule plus end-directed kinesin motor 3B) [Cleaved into: Kinesin-like protein KIF3B, N-terminally processed]	-3	31.4863	0	119	0	85	84.873	85.125	5801
CL3477Contig2	A0JM36_XENTR	ANFY1_HUMAN	Rabankyrin-5 (Rank-5) (Ankyrin repeat and FYVE domain-containing protein 1) (Ankyrin repeats hooked to a zinc finger motif)	0.400487	31.4244	79.0232	126	3	128.7	167.617	128.399	4663
dsrrswapns_comp216320_c2_seq6	MTUS1_XENLA	MTUS1_HUMAN	Microtubule-associated tumor suppressor 1 (AT2 receptor-binding protein) (Angiotensin-II type 2 receptor-interacting protein) (Mitochondrial tumor suppressor 1)	-3	31.1798	0	289	0	147.08	147.067	141.397	9707
CL4385Contig1	Q32NM0_XENLA	TSSC1_HUMAN	Protein TSSC1 (Tumor-suppressing STF cDNA 1 protein) (Tumor-suppressing subchromosomal transferable fragment candidate gene 1 protein)	-3	31.1751	0	15	0	40	40	43.603	5601
dsrrswapns_comp211620_c3_seq1	Q6DEC2_XENLA	PDCL3_HUMAN	Phosducin-like protein 3 (HTPHLP) (PhPL3) (Viral IAP-associated factor 1) (VIAF-1)	-0.635957	31.1294	7.19803	45	11	27.407	27.437	27.614	3409
CL7418Contig1	A2RV69_XENLA	NU107_HUMAN	Nuclear pore complex protein Nup107 (107 kDa nucleoporin) (Nucleoporin Nup107)	0.599961	31.0567	123.628	104	394	109.49	105.272	106.374	7648
CL2926Contig1	Q5XGL7_XENLA	RIC8A_HUMAN	Synembryn-A (Protein Ric-8A)	-0.541652	31.045	8.91949	65	26	61.567	61.25	59.71	4114
CL5230Contig1	SSH_XENLA	SSH3_HUMAN	Protein phosphatase Slingshot homolog 3 (EC 3.1.3.16) (EC 3.1.3.48) (SSH-like protein 3) (SSH-3L) (hSSH-3L)	-1.22049	31.0009	1.86589	78	9	78.903	78.904	72.996	6287
CL462Contig1	Q6DFB6_XENLA	CLIP1_HUMAN	CAP-Gly domain-containing linker protein 1 (Cytoplasmic linker protein 1) (Cytoplasmic linker protein 170 alpha-2) (CLIP-170) (Reed-Sternberg intermediate filament-associated protein) (Restin)	-2.49871	30.9325	0.0981087	200	1	159.09	160.864	162.246	5802
CL14920Contig1	Q3KPY7_XENLA	PMVK_HUMAN	Phosphomevalonate kinase (PMKase) (hPMK) (EC 2.7.4.2)	-0.0696306	30.8935	26.317	28	41	24.788	16.788	21.995	1708
CL731Contig7	F7APY9_XENTR	LRRF2_HUMAN	Leucine-rich repeat flightless-interacting protein 2 (LRR FLII-interacting protein 2)	-3	30.816	0	60	1	50.338	83.5	82.171	7604
CL1894Contig1	Q641E8_XENLA	RU2A_HUMAN	U2 small nuclear ribonucleoprotein A' (U2 snRNP A')	1.28264	30.7491	589.478	21	142	28.372	28.373	28.416	2460
dsrrswapns_comp213291_c6_seq1	Q6GPV9_XENLA	HS90A_HUMAN	Heat shock protein HSP 90-alpha (Heat shock 86 kDa) (HSP 86) (HSP86) (Lipopolysaccharide-associated protein 2) (LAP-2) (LPS-associated protein 2) (Renal carcinoma antigen NY-REN-38)	-1.0583	30.6963	2.68402	95	8	83.422	84.192	84.66	9445
CL7025Contig2	Q5HZP5_XENLA	TOPK_HUMAN	Lymphokine-activated killer T-cell-originated protein kinase (EC 2.7.12.2) (Cancer/testis antigen 84) (CT84) (MAPKK-like protein kinase) (Nori-3) (PDZ-binding kinase) (Spermatogenesis-related protein kinase) (SPK) (T-LAK cell-originated protein kinase)	0.0851791	30.5692	37.1932	43	25	40.437	36.536	36.085	7459
CL4116Contig2	SHOC2_XENLA	SHOC2_HUMAN	Leucine-rich repeat protein SHOC-2 (Protein soc-2 homolog) (Protein sur-8 homolog)	-0.330233	30.5434	14.2785	56	26	64.079	64.1	64.888	5376
dsrrswapns_comp214415_c1_seq9	F7E0Q1_XENTR	APBA3_HUMAN	Amyloid beta A4 precursor protein-binding family A member 3 (Adapter protein X11gamma) (Neuron-specific X11L2 protein) (Neuronal Munc18-1-interacting protein 3) (Mint-3)	-3	30.5178	0	51	0	68.333	81.615	61.454	9534
CL25851Contig1	A4IIE2_XENTR	CSDC2_HUMAN	Cold shock domain-containing protein C2 (RNA-binding protein PIPPin)	-3	30.5034	0	19	1	16.758	16.511	16.786	3718
CL11144Contig2	Q6PAZ0_XENLA	TTC1_HUMAN	Tetratricopeptide repeat protein 1 (TPR repeat protein 1)	-0.326625	30.4569	14.3569	33	13	30.405	102.015	33.526	603
CL2955Contig3	Q7SYP6_XENLA	PNPH_HUMAN	Purine nucleoside phosphorylase (PNP) (EC 2.4.2.1) (Inosine phosphorylase) (Inosine-guanosine phosphorylase)	-3	30.2489	0	25	0	31.883	27.386	32.118	4148
CL4746Contig1	Q7T0T8_XENLA	ZO2_HUMAN	Tight junction protein ZO-2 (Tight junction protein 2) (Zona occludens protein 2) (Zonula occludens protein 2)	-0.638961	30.2255	6.94084	26	6	49.175	49.175	133.958	5891
CL651Contig3	Q6NRZ2_XENLA	NAMPT_HUMAN	Nicotinamide phosphoribosyltransferase (NAmPRTase) (Nampt) (EC 2.4.2.12) (Pre-B-cell colony-enhancing factor 1) (Pre-B cell-enhancing factor) (Visfatin)	0.487864	30.1978	92.8623	47	117	56.04	56.04	55.521	7162
CL8010Contig2	Q3KQ55_XENLA	UEVLD_HUMAN	Ubiquitin-conjugating enzyme E2 variant 3 (UEV-3) (EV and lactate/malate dehydrogenase domain-containing protein)	-1.98751	30.1673	0.310474	43	3	52.324	47.519	52.264	7958
dsrrswapns_comp216187_c4_seq7	F6V0Q3_XENTR	NCOAT_HUMAN	Protein O-GlcNAcase (OGA) (EC 3.2.1.169) (Beta-N-acetylglucosaminidase) (EC 3.2.1.-) (Beta-N-acetylhexosaminidase) (Beta-hexosaminidase) (Meningioma-expressed antigen 5) (N-acetyl-beta-D-glucosaminidase) (N-acetyl-beta-glucosaminidase) (Nuclear cytoplasmic O-GlcNAcase and acetyltransferase) (NCOAT)	0.243851	30.1391	52.8421	129	94	104.22		102.915	9688
CL9751Contig1	TWF1_XENLA	TWF1_HUMAN	Twinfilin-1 (Protein A6) (Protein tyrosine kinase 9)	-1.84549	30.0808	0.429336	38	2	40.454	40.454	40.283	8722
dsrrswapns_comp215592_c1_seq4	Q2VPF5_XENLA	STAU2_HUMAN	Double-stranded RNA-binding protein Staufen homolog 2	-3	30.072	0	114	0	80.037	75.413	62.641	9638
CL4974Contig1	Q32NH0_XENLA	CHIP_HUMAN	E3 ubiquitin-protein ligase CHIP (EC 6.3.2.-) (Antigen NY-CO-7) (CLL-associated antigen KW-8) (Carboxy terminus of Hsp70-interacting protein) (STIP1 homology and U box-containing protein 1)	-1.15279	30.0288	2.11226	48	7	35.179	34.363	34.856	6065
CL5136Contig3	Q7ZXI8_XENLA	RAB4B_HUMAN	Ras-related protein Rab-4B	-3	29.8922	0	37	0	23.859	23.859	23.587	6205
dsrrswapns_comp213846_c1_seq6	Q9PTK7_XENLA	AP180_HUMAN	Clathrin coat assembly protein AP180 (91 kDa synaptosomal-associated protein) (Clathrin coat-associated protein AP180) (Phosphoprotein F1-20)	-3	29.8639	0	8	0	12.744	92.979	92.502	9481
CL15304Contig1	Q8AVK7_XENLA	TRM61_HUMAN	tRNA (adenine(58)-N(1))-methyltransferase catalytic subunit TRMT61A (EC 2.1.1.220) (tRNA(m1A58)-methyltransferase subunit TRMT61A) (tRNA(m1A58)MTase subunit TRMT61A)	1.76903	29.8605	1754.41	26	291	33.489	33.489	31.382	1808
dsrrswapns_comp212626_c1_seq1	Q5FV80_XENLA	IFT74_HUMAN	Intraflagellar transport protein 74 homolog (Capillary morphogenesis gene 1 protein) (CMG-1) (Coiled-coil domain-containing protein 2)	-3	29.8281	0	106	0	69.394	69.309	69.239	9400
CL4987Contig1	CTU2A_XENLA	CTU2_HUMAN	Cytoplasmic tRNA 2-thiolation protein 2	-3	29.811	0	74	0	57.25	57.231	56.107	6080
CL6139Contig1	ARPIN_XENLA	ARPIN_HUMAN	Arpin (Arp2/3 inhibition protein)	-0.364891	29.7744	12.8515	30	15	25.713	25.714	24.943	6921
CL12447Contig1	SYTC2_XENTR	SYTC2_HUMAN	Probable threonine--tRNA ligase 2, cytoplasmic (EC 6.1.1.3) (Threonyl-tRNA synthetase) (ThrRS) (Threonyl-tRNA synthetase-like protein 2)	-3	29.7314	0	63	0	93.85	111.745	92.646	1064
CL3624Contig1	B3DLU6_XENTR	TSC2_HUMAN	Tuberin (Tuberous sclerosis 2 protein)	-3	29.7104	0	216	0	195.25	101.056	200.608	4827
CL6545Contig1	HEAT6_XENLA	HEAT6_HUMAN	HEAT repeat-containing protein 6 (Amplified in breast cancer protein 1)	-2.67101	29.542	0.0630136	180	1	130.18	130.049	128.781	7178
CL4567Contig2	Q6NRX8_XENLA	TTF2_HUMAN	Transcription termination factor 2 (EC 3.6.4.-) (Lodestar homolog) (RNA polymerase II termination factor) (Transcription release factor 2) (F2) (HuF2)	-3	29.542	0	187	0	131.73	131.687	129.588	5747
CL11911Contig1	Q4V867_XENLA	ORC5_HUMAN	Origin recognition complex subunit 5	0.0178936	29.5203	30.762	41	56	51.963	64.076	50.283	891
CL25Contig19	Q6DKD8_XENLA	NMT2_HUMAN	Glycylpeptide N-tetradecanoyltransferase 2 (EC 2.3.1.97) (Myristoyl-CoA:protein N-myristoyltransferase 2) (NMT 2) (Peptide N-myristoyltransferase 2) (Type II N-myristoyltransferase)	-3	29.323	0	40	0	57.162	57.162	56.98	3740
CL11647Contig1	Q66KZ2_XENLA	S10AA_HUMAN	Protein S100-A10 (Calpactin I light chain) (Calpactin-1 light chain) (Cellular ligand of annexin II) (S100 calcium-binding protein A10) (p10 protein) (p11)	-3	29.1022	0	10	0	11.158	79.572	11.203	786
CL12451Contig1	Q7T0Z6_XENLA	GNA1_HUMAN	Glucosamine 6-phosphate N-acetyltransferase (EC 2.3.1.4) (Phosphoglucosamine acetylase) (Phosphoglucosamine transacetylase)	-3	29.073	0	15	0	20.841	188.205	20.749	1069
CL6804Contig1	F7EDB1_XENTR	PDE6D_HUMAN	Retinal rod rhodopsin-sensitive cGMP 3',5'-cyclic phosphodiesterase subunit delta (GMP-PDE delta) (Protein p17)	-0.281953	29.0595	15.1822	8	10	17.339		17.42	7326
CL12637Contig1	PSMG2_XENLA	PSMG2_HUMAN	Proteasome assembly chaperone 2 (PAC-2) (Hepatocellular carcinoma-susceptibility protein 3) (Tumor necrosis factor superfamily member 5-induced protein 1)	-0.344766	28.9256	13.0772	28	15	29.06	149.649	29.396	1116
CL2649Contig5	Q7ZXG0_XENLA	ARFP1_HUMAN	Arfaptin-1 (ADP-ribosylation factor-interacting protein 1)	-1.48053	28.9096	0.956115	35	8	38.725	38.726	41.738	3807
CL717Contig9	Q9PT63_XENLA	CKAP5_HUMAN	Cytoskeleton-associated protein 5 (Colonic and hepatic tumor overexpressed gene protein) (Ch-TOG)	-3	28.8574	0	250	0	227.44	228.39	225.495	7545
CL2489Contig4	OXR1_XENLA	OXR1_HUMAN	Oxidation resistance protein 1	-1.29705	28.8066	1.45359	126	5	96.65	96.625	97.97	3561
CL7961Contig1	Q6PA09_XENLA	RAB21_HUMAN	Ras-related protein Rab-21	-3	28.6717	0	15	0	24.038	24.165	24.348	7923
CL41Contig10	F6S8R4_XENTR	RAPH1_HUMAN	Ras-associated and pleckstrin homology domains-containing protein 1 (RAPH1) (Amyotrophic lateral sclerosis 2 chromosomal region candidate gene 18 protein) (Amyotrophic lateral sclerosis 2 chromosomal region candidate gene 9 protein) (Lamellipodin) (Proline-rich EVH1 ligand 2) (PREL-2) (Protein RMO1)	-3	28.6696	0	114	0	128.4	72.681	135.256	5448
CL4918Contig2	Q6GM89_XENLA	TRIM2_HUMAN	Tripartite motif-containing protein 2 (EC 6.3.2.-) (E3 ubiquitin-protein ligase TRIM2) (RING finger protein 86)	-1.19292	28.6413	1.83686	29	7	81.063	81.064	81.53	6025
dsrrswapns_comp208274_c1_seq1	Q6NU20_XENLA	RAB9A_HUMAN	Ras-related protein Rab-9A	-3	28.5317	0	27	0	22.898	22.899	22.838	9179
CL5210Contig1	Q6GQF0_XENLA	TRAD1_HUMAN	TRAF-type zinc finger domain-containing protein 1 (Protein FLN29)	-0.307625	28.5064	14.0384	40	35	68.336	68.337	64.841	6270
CL40804Contig1	Q7ZWP9_XENLA	HOME2_HUMAN	Homer protein homolog 2 (Homer-2) (Cupidin)	-3	28.5021	0	38	0	43.706	35.947	40.627	5331
CL10853Contig1	A0JMS8_XENLA	F8I2_HUMAN	Factor VIII intron 22 protein (CpG island protein)	-3	28.4598	0	26	0	38.091	133.524	39.103	506
CL4926Contig2	Q7ZSZ1_XENLA	LANC1_HUMAN	LanC-like protein 1 (40 kDa erythrocyte membrane protein) (p40)	-0.271539	28.3475	15.1697	22	15	45.465	45.441	45.283	6030
CL374Contig6	Q7T0S1_XENLA	FNBP4_HUMAN	Formin-binding protein 4 (Formin-binding protein 30)	0.849404	28.2755	199.901	16	262	99.425	60.569	110.266	4973
CL4628Contig1	CG025_XENLA	CG025_HUMAN	UPF0415 protein C7orf25	-0.283651	28.2105	14.6812	40	27	46.202	46.203	46.451	5800
CL6628Contig1				-3	28.1182	0	12	0	18.469			7219
CL6345Contig2	F6Z9U2_XENTR	IPO13_HUMAN	Importin-13 (Imp13) (Karyopherin-13) (Kap13) (Ran-binding protein 13) (RanBP13)	-0.282097	28.1015	14.6768	63	31	107.87	104.182	108.195	7046
CL2085Contig3	Q6GM60_XENLA	IMPA1_HUMAN	Inositol monophosphatase 1 (IMP 1) (IMPase 1) (EC 3.1.3.25) (D-galactose 1-phosphate phosphatase) (EC 3.1.3.94) (Inositol-1(or 4)-monophosphatase 1) (Lithium-sensitive myo-inositol monophosphatase A1)	-0.0917182	28.0461	22.7067	28	18	29.756	30.132	30.189	3013
CL2710Contig1	Q7T0P0_XENLA	UBL7_HUMAN	Ubiquitin-like protein 7 (Bone marrow stromal cell ubiquitin-like protein) (BMSC-UbP) (Ubiquitin-like protein SB132)	0.214447	28.0437	45.9497	16	24	39.597	39.47	40.51	3887
CL150Contig1	Q5XK73_XENLA	TRM1L_HUMAN	TRMT1-like protein (EC 2.1.1.-)	0.505884	27.8158	89.1611	112	219	72.929	72.93	81.747	1758
CL15748Contig1	Q52KN1_XENLA	ZN277_HUMAN	Zinc finger protein 277 (Nuclear receptor-interacting factor 4)	-0.0485654	27.8	24.8588	56	49	51.812	51.812	52.788	1922
CL20180Contig1	F7B2K4_XENTR	MOC2B_HUMAN	Molybdopterin synthase catalytic subunit (EC 2.8.1.12) (MOCO1-B) (Molybdenum cofactor synthesis protein 2 large subunit) (Molybdenum cofactor synthesis protein 2B) (MOCS2B) (Molybdopterin-synthase large subunit) (MPT synthase large subunit)	-0.0436797	27.7317	25.0782	17	25	18.12		20.944	2929
TC415097	A1L2H2_XENLA	HXK2_HUMAN	Hexokinase-2 (EC 2.7.1.1) (Hexokinase type II) (HK II) (Muscle form hexokinase)	-1.20527	27.7301	1.72854	109	8	100.07	99.813	102.38	10405
CL3466Contig2	TFIP8_XENLA	TFIP8_HUMAN	Tumor necrosis factor alpha-induced protein 8 (TNF alpha-induced protein 8) (Head and neck tumor and metastasis-related protein) (MDC-3.13) (NF-kappa-B-inducible DED-containing protein) (NDED) (SCC-S2) (TNF-induced protein GG2-1)	-0.524043	27.6763	8.28067	11	17	22.009	21.951	23.003	4654
CL14266Contig1	Q5M988_XENLA	COMD3_HUMAN	COMM domain-containing protein 3 (Protein Bup) (Protein PIL)	-3	27.6296	0	8	0	22.057	22.256	22.151	1577
dsrrswapns_comp215684_c0_seq3	Q5XHF7_XENLA	CCDC9_HUMAN	Coiled-coil domain-containing protein 9	-0.221761	27.5794	16.551	56	46	68.589	68.16	59.703	9643
BJ622651	CB076_XENLA	CB076_HUMAN	UPF0538 protein C2orf76	-0.724664	27.542	5.19196	9	6	14.342	220.107	14.609	102
CL233Contig4	Q4QQP4_XENLA	RFC3_HUMAN	Replication factor C subunit 3 (Activator 1 38 kDa subunit) (A1 38 kDa subunit) (Activator 1 subunit 3) (Replication factor C 38 kDa subunit) (RF-C 38 kDa subunit) (RFC38)	1.78853	27.4482	1686.71	46	872	40.341	40.342	40.556	3377
zeinaSSns_comp384942_c0_seq4	Q32NN7_XENLA	NELFE_HUMAN	Negative elongation factor E (NELF-E) (RNA-binding protein RD)	1.01715	27.3528	284.544	18	131	40.876	38.368	43.24	10993
dsrrswapns_comp214959_c2_seq2	Q7ZXQ2_XENLA	FUS_HUMAN	RNA-binding protein FUS (75 kDa DNA-pairing protein) (Oncogene FUS) (Oncogene TLS) (POMp75) (Translocated in liposarcoma protein)	1.68028	27.2935	1307.19	44	286	54.704	54.971	53.426	9570
CL4108Contig2	SNX30_XENLA	SNX30_HUMAN	Sorting nexin-30	-3	27.2072	0	29	0	51.394	51.272	49.677	5365
CL3334Contig2	TM1L2_XENLA	TM1L2_HUMAN	TOM1-like protein 2 (Target of Myb-like protein 2)	-0.616704	27.1248	6.55635	59	17	55.861	55.853	55.556	4522
CL188Contig5	Q7ZX48_XENLA	DX39A_HUMAN	ATP-dependent RNA helicase DDX39A (EC 3.6.4.13) (DEAD box protein 39) (Nuclear RNA helicase URH49)	1.68473	27.0983	1311.21	32	893	49.176	49.177	49.13	2449
CL5310Contig1	Q6GPZ3_XENLA	AAKB1_HUMAN	5'-AMP-activated protein kinase subunit beta-1 (AMPK subunit beta-1) (AMPKb)	-0.56412	27.0612	7.38291	38	9	32.154	29.848	30.382	6345
CL5908Contig1	Q642Q5_XENLA	RB11A_HUMAN	Ras-related protein Rab-11A (Rab-11) (YL8)	-1.87558	26.9833	0.359348	22	2	27.248	24.44	24.394	6778
CL4283Contig2	Q6GNS4_XENLA	PMGE_HUMAN	Bisphosphoglycerate mutase (BPGM) (EC 5.4.2.4) (2,3-bisphosphoglycerate mutase, erythrocyte) (2,3-bisphosphoglycerate synthase) (EC 3.1.3.13) (EC 5.4.2.11) (2,3-diphosphoglycerate mutase) (DPGM) (BPG-dependent PGAM)	-0.196442	26.9703	17.1571	24	20	29.621	29.622	30.005	5519
CL1889Contig5	Q63ZU1_XENLA	AN13A_HUMAN	Ankyrin repeat domain-containing protein 13A (Protein KE03)	-3	26.9315	0	95	0	69.711	67.89	67.619	2448
CL2511Contig2	Q6NRZ3_XENLA	USO1_HUMAN	General vesicular transport factor p115 (Protein USO1 homolog) (Transcytosis-associated protein) (TAP) (Vesicle-docking protein)	-3	26.9304	0	84	0	107.61	107.724	107.895	3599
dsrrswapns_comp217324_c1_seq4	B5DFQ7_XENTR	XPOT_HUMAN	Exportin-T (Exportin(tRNA)) (tRNA exportin)	0.357875	26.855	61.221	98	219	110		109.964	4876
CL340Contig9	EDC4_XENLA	EDC4_HUMAN	Enhancer of mRNA-decapping protein 4 (Autoantigen Ge-1) (Autoantigen RCD-8) (Human enhancer of decapping large subunit) (Hedls)	-1.79267	26.8428	0.43267	179	2	148.66	153.919	151.661	4602
CL12556Contig1	F7EJK4_XENTR	KFA_HUMAN	Kynurenine formamidase (KFA) (KFase) (EC 3.5.1.9) (Arylformamidase) (N-formylkynurenine formamidase) (FKF)	-0.189076	26.826	17.3572	19	19	33.452	39.034	33.992	1096
CL4595Contig2	Q6GNA6_XENLA	SRP72_HUMAN	Signal recognition particle subunit SRP72 (SRP72) (Signal recognition particle 72 kDa protein)	-3	26.7623	0	91	1	74.526	74.527	74.606	5770
CL12207Contig1	F6YGK1_XENTR	MTMRC_HUMAN	Myotubularin-related protein 12 (Phosphatidylinositol 3 phosphate 3-phosphatase adapter subunit) (3-PAP) (3-phosphatase adapter protein)	-3	26.7515	0	13	0	86.605	174.403	86.148	991
CL710Contig1	A2RV71_XENLA	LMO7_HUMAN	LIM domain only protein 7 (LMO-7) (F-box only protein 20) (LOMP)	-0.963143	26.748	2.91171	238	36	152.49	150.804	192.696	7516
CL1412Contig3	Q6AZF5_XENLA	KGUA_HUMAN	Guanylate kinase (EC 2.7.4.8) (GMP kinase)	-0.613457	26.69	6.49969	21	11	25.275	21.973	21.726	1540
CL14399Contig1	Q5PQ97_XENLA	MESH1_HUMAN	Guanosine-3',5'-bis(diphosphate) 3'-pyrophosphohydrolase MESH1 (EC 3.1.7.2) (HD domain-containing protein 3) (Metazoan SpoT homolog 1) (MESH1) (Penta-phosphate guanosine-3'-pyrophosphohydrolase) ((ppGpp)ase)	-0.30272	26.6723	13.2844	16	13	20.371	9.53	20.329	1599
CL3183Contig3	Q6INT6_XENLA	AAGAB_HUMAN	Alpha- and gamma-adaptin-binding protein p34	-0.627528	26.6584	6.285	11	9	35.603	34.185	34.594	4389
dsrrswapns_comp216966_c1_seq5	Q6GQZ6_XENLA	GEPH_HUMAN	Gephyrin [Includes: Molybdopterin adenylyltransferase (MPT adenylyltransferase) (EC 2.7.7.75) (Domain G); Molybdopterin molybdenumtransferase (MPT Mo-transferase) (EC 2.10.1.1) (Domain E)]	-3	26.6323	0	61	0	84.896	92.594	79.748	2955
CL2801Contig2	CE41B_XENLA	CEP41_HUMAN	Centrosomal protein of 41 kDa (Cep41) (Testis-specific gene A14 protein)	-3	26.6275	0	39	0	41.109	41.109	41.368	3982
CL456Contig2	Q4V7X8_XENLA	CD2AP_HUMAN	CD2-associated protein (Adapter protein CMS) (Cas ligand with multiple SH3 domains)	-3	26.5458	0	98	0	81.166	81.167	71.451	5751
dsrrswapns_comp214539_c2_seq9	A7LBJ1_XENLA	LIMS1_HUMAN	LIM and senescent cell antigen-like-containing domain protein 1 (Particularly interesting new Cys-His protein 1) (PINCH-1) (Renal carcinoma antigen NY-REN-48)	-0.801831	26.4478	4.17405	21	2	44.777	38.489	37.251	9541
CL7708Contig1	Q7ZYM4_XENLA	SPN1_HUMAN	Snurportin-1 (RNA U transporter 1)	-1.5432	26.4248	0.756503	19	2	42.886	39.149	41.143	7798
dsrrswapns_comp208825_c4_seq14	LTR2B_XENLA	LTOR2_HUMAN	Ragulator complex protein LAMTOR2 (Endosomal adaptor protein p14) (Late endosomal/lysosomal Mp1-interacting protein) (Late endosomal/lysosomal adaptor and MAPK and MTOR activator 2) (Mitogen-activated protein-binding protein-interacting protein) (MAPBP-interacting protein) (Roadblock domain-containing protein 3)	-0.639084	26.3868	6.05764	5	8	13.572	13.573	13.508	9202
zeinaSSns_comp360963_c0_seq1	F7C931_XENTR	TYW5_HUMAN	tRNA wybutosine-synthesizing protein 5 (hTYW5) (EC 1.14.11.42) (tRNA(Phe) (7-(3-amino-3-carboxypropyl)wyosine(37)-C(2))-hydroxylase)	-0.0290552	26.2758	24.5754	20	13	36.977	35.951	36.548	10861
dsrrswapns_comp207742_c0_seq1	Q32NQ5_XENLA	THOC6_HUMAN	THO complex subunit 6 homolog (Functional spliceosome-associated protein 35) (fSAP35) (WD repeat-containing protein 58)	1.00667	26.1698	265.748	11	34	10.27	37.146	37.535	9162
TC434035	A8E5R4_XENTR	TSR3_HUMAN	Ribosome biogenesis protein TSR3 homolog	-0.281184	26.0738	13.6465	22	20	33.678		33.596	10536
CL9535Contig1	F6Y9Y2_XENTR	CNO11_HUMAN	CCR4-NOT transcription complex subunit 11	-3	26.0283	0	9	0	8.476		55.215	8632
CL442Contig6	PYRG2_XENLA	PYRG2_HUMAN	CTP synthase 2 (EC 6.3.4.2) (CTP synthetase 2) (UTP--ammonia ligase 2)	-0.581603	25.9538	6.80139	60	21	67.413	65.119	65.678	5632
CL5655Contig1	F7ETP8_XENTR	DHX57_HUMAN	Putative ATP-dependent RNA helicase DHX57 (EC 3.6.4.13) (DEAH box protein 57)	-0.819752	25.8901	3.92087	233	10	157.22	153.318	155.604	6583
CL21584Contig1	F6SNZ9_XENTR	ZCHC3_HUMAN	Zinc finger CCHC domain-containing protein 3	-1.35643	25.7736	1.13434	28	5	45.831		43.618	3136
zeinaSSns_comp388787_c0_seq11	Q6DCU2_XENLA	WNK1_HUMAN	Serine/threonine-protein kinase WNK1 (EC 2.7.11.1) (Erythrocyte 65 kDa protein) (p65) (Kinase deficient protein) (Protein kinase lysine-deficient 1) (Protein kinase with no lysine 1) (hWNK1)	-3	25.76	0	142	0	194.98	49.692	250.794	3324
TC433748	AR2BP_XENLA	AR2BP_HUMAN	ADP-ribosylation factor-like protein 2-binding protein (ARF-like 2-binding protein) (ARL2-binding protein) (Binder of ARF2 protein 1)	0.20808	25.7518	41.5802	10	29	18.011	17.981	18.822	6385
CL3273Contig1	RFA1_XENLA	RFA1_HUMAN	Replication protein A 70 kDa DNA-binding subunit (RP-A p70) (Replication factor A protein 1) (RF-A protein 1) (Single-stranded DNA-binding protein) [Cleaved into: Replication protein A 70 kDa DNA-binding subunit, N-terminally processed]	2.12282	25.7136	3411.77	46	1658	67.069	67.086	68.138	4461
zeinaSSns_comp389612_c3_seq1	RO32_XENLA	ROA3_HUMAN	Heterogeneous nuclear ribonucleoprotein A3 (hnRNP A3)	1.5448	25.6509	899.298	32	358	49.615	39.437	39.595	11302
CL2826Contig3	Q6NTK0_XENLA	ICA69_HUMAN	Islet cell autoantigen 1 (69 kDa islet cell autoantigen) (ICA69) (Islet cell autoantigen p69) (ICAp69) (p69)	-3	25.643	0	68	0	58.217	58.218	54.645	4016
CL2010Contig3	F7E426_XENTR	EPS15_HUMAN	Epidermal growth factor receptor substrate 15 (Protein Eps15) (Protein AF-1p)	-3	25.5493	0	75	0	107.09	99.549	98.656	2917
CL126Contig5	Q6GM69_XENLA	ROAA_HUMAN	Heterogeneous nuclear ribonucleoprotein A/B (hnRNP A/B) (APOBEC1-binding protein 1) (ABBP-1)	1.68375	25.549	1233.45	26	486	35.937	35.938	36.225	1137
CL10227Contig1	Q6NRG9_XENLA	MA2C1_HUMAN	Alpha-mannosidase 2C1 (EC 3.2.1.24) (Alpha mannosidase 6A8B) (Alpha-D-mannoside mannohydrolase) (Mannosidase alpha class 2C member 1)	-1.31042	25.5226	1.24882	102	5	121.19	194.051	115.835	267
CL6972Contig3	CACO2_XENTR	CACO2_HUMAN	Calcium-binding and coiled-coil domain-containing protein 2 (Antigen nuclear dot 52 kDa protein) (Nuclear domain 10 protein NDP52) (Nuclear domain 10 protein 52) (Nuclear dot protein 52)	-3	25.4955	0	39	0	46.815	39.505	52.254	7417
CL7742Contig1	Q5HZM9_XENLA	DPTOR_HUMAN	DEP domain-containing mTOR-interacting protein (DEP domain-containing protein 6)	-0.270612	25.4714	13.6597	34	26	46.173	45.854	46.294	7812
CL4663Contig2	BOD1_XENLA	BOD1_HUMAN	Biorientation of chromosomes in cell division protein 1 (Biorientation defective protein 1) (Protein FAM44B)	-0.229868	25.4595	14.9962	8	4	14.768	18.343	19.196	5836
CL7940Contig1	ORC4_XENLA	ORC4_HUMAN	Origin recognition complex subunit 4	0.192228	25.451	39.6216	31	38	49.41	49.411	50.377	7910
CL1331Contig1	B7ZQY0_XENLA		XEN: Velo1 splice variant 1	-1.01417	25.3227	2.45099	97	9	88.29	88.291		1324
CL76Contig10	Q7ZYU2_XENLA	ROA0_HUMAN	Heterogeneous nuclear ribonucleoprotein A0 (hnRNP A0)	1.50634	25.2951	811.661	29	293	32.157	32.157	30.841	7793
CL3751Contig2	A0JMW2_XENLA	HEAT2_HUMAN	Dynein assembly factor 5, axonemal (HEAT repeat-containing protein 2)	0.518051	25.227	83.1602	94	162	94.261	95.182	93.521	4977
CL6255Contig1	Q6IP84_XENLA	RPAC1_HUMAN	DNA-directed RNA polymerases I and III subunit RPAC1 (DNA-directed RNA polymerase I subunit C) (RNA polymerases I and III subunit AC1) (AC40) (DNA-directed RNA polymerases I and III 40 kDa polypeptide) (RPA40) (RPA39) (RPC40)	1.56845	25.1845	932.355	12	267	39.36	39.36	39.25	6984
CL15062Contig1	TIGAR_XENLA	TIGAR_HUMAN	Fructose-2,6-bisphosphatase TIGAR (EC 3.1.3.46) (TP53-induced glycolysis and apoptosis regulator)	-0.0339851	25.1705	23.2759	10	26	30.658	30.658	30.063	1749
CL13358Contig1	Q800A4_XENLA	PRI1_HUMAN	DNA primase small subunit (EC 2.7.7.-) (DNA primase 49 kDa subunit) (p49)	1.49201	25.1664	781.326	48	462	48.99	48.99	49.902	1336
zeinaSSns_comp384585_c7_seq2	Q641I0_XENLA	NUDT4_HUMAN	Diphosphoinositol polyphosphate phosphohydrolase 2 (DIPP-2) (EC 3.6.1.52) (Diadenosine 5',5'''-P1,P6-hexaphosphate hydrolase 2) (EC 3.6.1.-) (Nucleoside diphosphate-linked moiety X motif 4) (Nudix motif 4)	0.00927306	25.0839	25.6253	18	13	20.45	20.45	20.306	9824
CL9663Contig1	WIPI2_XENLA	WIPI2_HUMAN	WD repeat domain phosphoinositide-interacting protein 2 (WIPI-2) (WIPI49-like protein 2)	-0.148636	24.9732	17.7353	18	9	47.705	47.693	49.408	8682
CL25803Contig1	F6PZ33_XENTR	TRI44_HUMAN	Tripartite motif-containing protein 44 (Protein DIPB)	-0.443741	24.8425	8.94241	11	10	31.146		38.472	3715
CL9147Contig2	Q5I0C0_XENTR	HEAT3_HUMAN	HEAT repeat-containing protein 3	0.727945	24.8344	132.739	64	196	74.161		74.583	8461
CL10951Contig1	Q6GPS7_XENLA	SELB_HUMAN	Selenocysteine-specific elongation factor (Elongation factor sec) (Eukaryotic elongation factor, selenocysteine-tRNA-specific)	-0.427505	24.7387	9.24426	56	27	63.323	48.059	65.305	536
zeinaSSns_comp388025_c1_seq4	Q1JV76_XENLA	ARFG3_HUMAN	ADP-ribosylation factor GTPase-activating protein 3 (ARF GAP 3)	-2.18539	24.6877	0.161099	53	3	56.865	58.006	56.928	11144
CL9007Contig1	Q6DJL2_XENLA	FBX17_HUMAN	F-box only protein 17 (F-box only protein 26)	0.0368992	24.6608	26.8476	28	21	34.602	34.077	31.479	8400
CL589Contig3	Q7ZYT5_XENLA	HDAC2_HUMAN	Histone deacetylase 2 (HD2) (EC 3.5.1.98)	1.64231	24.6265	1080.71	25	460	54.939	54.94	55.364	6766
CL9596Contig1	F6S9I4_XENTR	SPG20_HUMAN	Spartin (Spastic paraplegia 20 protein) (Trans-activated by hepatitis C virus core protein 1)	-0.127884	24.5603	18.2957	35	26	64.67		72.833	8651
CL8568Contig1	GPN3_XENLA	GPN3_HUMAN	GPN-loop GTPase 3 (ATP-binding domain 1 family member C)	-3	24.348	0	21	0	33.057	33.058	32.761	8203
CL6449Contig2	F6UIN4_XENTR	PNCB_HUMAN	Nicotinate phosphoribosyltransferase (NAPRTase) (EC 6.3.4.21) (FHA-HIT-interacting protein) (Nicotinate phosphoribosyltransferase domain-containing protein 1)	-1.78817	24.3304	0.396259	61	3	59.734		57.578	7114
TC425987	RB8AA_XENLA	RBM8A_HUMAN	RNA-binding protein 8A (Binder of OVCA1-1) (BOV-1) (RNA-binding motif protein 8A) (RNA-binding protein Y14) (Ribonucleoprotein RBM8A)	1.42823	24.31	651.657	12	110	18.385	19.72	19.889	10466
CL6764Contig1	A3KNF6_XENLA	SAT2_HUMAN	Diamine acetyltransferase 2 (EC 2.3.1.57) (Polyamine N-acetyltransferase 2) (Spermidine/spermine N(1)-acetyltransferase 2) (Thialysine N-epsilon-acetyltransferase)	0.309194	24.1451	49.2066	11	20	20.231	20.231	19.155	7306
CL10834Contig2	Q5HZ89_XENLA	DUS19_HUMAN	Dual specificity protein phosphatase 19 (EC 3.1.3.16) (EC 3.1.3.48) (Dual specificity phosphatase TS-DSP1) (Low molecular weight dual specificity phosphatase 3) (LMW-DSP3) (Protein phosphatase SKRP1) (Stress-activated protein kinase pathway-regulating phosphatase 1) (SAPK pathway-regulating phosphatase 1)	-0.0806527	24.1124	20.0257	12	8	24.351	58.699	24.194	493
CL11061Contig1	Q5BKJ6_XENTR	RAB28_HUMAN	Ras-related protein Rab-28	-0.130464	24.0977	17.8448	23	28	24.881	45.263	24.841	570
CL3907Contig1	Q3ZPL6_XENLA	L2GL1_HUMAN	Lethal(2) giant larvae protein homolog 1 (LLGL) (DLG4) (Hugl-1) (Human homolog to the D-lgl gene protein)	-1.23723	24.0542	1.39302	128	10	115.53	115.517	115.418	5125
CL10179Contig1	Q5XGR7_XENLA	MT21D_HUMAN	Protein-lysine methyltransferase METTL21D (EC 2.1.1.-) (Methyltransferase-like protein 21D) (VCP lysine methyltransferase) (VCP-KMT) (Valosin-containing protein lysine methyltransferase)	-0.103668	24.0295	18.9267	15	19	24.587	174.403	25.807	251
CL11811Contig1	Q0IHC2_XENLA	KTNA1_HUMAN	Katanin p60 ATPase-containing subunit A1 (Katanin p60 subunit A1) (EC 3.6.4.3) (p60 katanin)	0.443579	24.0082	66.6712	44	80	55.602	45.353	55.965	852
CL199Contig1	Q66J82_XENLA	RU17_HUMAN	U1 small nuclear ribonucleoprotein 70 kDa (U1 snRNP 70 kDa) (U1-70K) (snRNP70)	0.752245	24.0016	135.67	9	87	28.203	31.956	51.557	2642
CL1792Contig3	Q640C2_XENLA	WIPF2_HUMAN	WAS/WASL-interacting protein family member 2 (WASP-interacting protein-related protein) (WIP- and CR16-homologous protein) (WIP-related protein)	-3	23.8799	0	58	0	44.593	44.612	46.289	2269
CL8306Contig1	Q7T0M1_XENLA	STK38_HUMAN	Serine/threonine-protein kinase 38 (EC 2.7.11.1) (NDR1 protein kinase) (Nuclear Dbf2-related kinase 1)	-0.0898046	23.8136	19.3651	20	33	54.578	54.579	54.19	8083
CL6102Contig1	Q6DKD3_XENLA	NEK9_HUMAN	Serine/threonine-protein kinase Nek9 (EC 2.7.11.1) (Nercc1 kinase) (Never in mitosis A-related kinase 9) (NimA-related protein kinase 9) (NimA-related kinase 8) (Nek8)	-3	23.8112	0	67	0	107.19	104.512	107.168	6903
CL186Contig6	A0JPB0_XENTR	NEK1_HUMAN	Serine/threonine-protein kinase Nek1 (EC 2.7.11.1) (Never in mitosis A-related kinase 1) (NimA-related protein kinase 1) (Renal carcinoma antigen NY-REN-55)	-0.0242371	23.7312	22.4431	129	60	144.9	55.802	142.828	2413
CL3041Contig2	Q4KLU9_XENLA	SEP10_HUMAN	Septin-10	-3	23.6739	0	34	0	52.615	52.616	52.593	4255
CL2973Contig1	P79935_XENLA	MD2L1_HUMAN	Mitotic spindle assembly checkpoint protein MAD2A (HsMAD2) (Mitotic arrest deficient 2-like protein 1) (MAD2-like protein 1)	1.32027	23.6425	494.271	26	186	23.38	23.38	23.51	4166
CL6889Contig1	B2GTX7_XENLA	VP33A_HUMAN	Vacuolar protein sorting-associated protein 33A (hVPS33A)	-3	23.4987	0	52	0	68.19	68.191	67.611	7364
CL11659Contig1	A3KMU8_XENLA	DLRB2_HUMAN	Dynein light chain roadblock-type 2 (Dynein light chain 2B, cytoplasmic) (Roadblock domain-containing protein 2)	-3	23.4763	0	5	0	10.797	146.787	10.855	790
CL13271Contig1	Q6PB10_XENLA	INPP_HUMAN	Inositol polyphosphate 1-phosphatase (IPP) (IPPase) (EC 3.1.3.57)	-0.0729898	23.4428	19.8161	25	31	44.141	37.107	43.998	1303
CL5392Contig1	B2GUD3_XENTR	FAN_HUMAN	Protein FAN (Factor associated with neutral sphingomyelinase activation) (Factor associated with N-SMase activation)	-1.61473	23.4207	0.568684	87	6	103.91	48.842	104.372	6407
CL484Contig4	F7B605_XENTR	ANR28_HUMAN	Serine/threonine-protein phosphatase 6 regulatory ankyrin repeat subunit A (PP6-ARS-A) (Serine/threonine-protein phosphatase 6 regulatory subunit ARS-A) (Ankyrin repeat domain-containing protein 28) (Phosphatase interactor targeting protein hnRNP K) (PITK)	-3	23.4137	0	97	0	113.51	74.962	112.966	5981
CL4266Contig3	F6RWV7_XENTR	VPS53_HUMAN	Vacuolar protein sorting-associated protein 53 homolog	-0.94931	23.3968	2.62934	45	5	97.436		79.653	5503
CL13230Contig1	BIR7B_XENLA	XIAP_HUMAN	E3 ubiquitin-protein ligase XIAP (EC 6.3.2.-) (Baculoviral IAP repeat-containing protein 4) (IAP-like protein) (ILP) (hILP) (Inhibitor of apoptosis protein 3) (IAP-3) (hIAP-3) (hIAP3) (X-linked inhibitor of apoptosis protein) (X-linked IAP)	-0.00772836	23.3931	22.9805	13	15	38.484	38.484	56.685	1287
CL4757Contig3	KTI12_XENLA	KTI12_HUMAN	Protein KTI12 homolog	-0.213941	23.3857	14.2892	30	19	31.613	31.613	38.616	5899
zeinaSSns_comp387481_c1_seq1	PCID2_XENLA	PCID2_HUMAN	PCI domain-containing protein 2 (CSN12-like protein)	0.594383	23.3139	91.6215	47	178	46.124	46.163	46.03	11098
dsrrswapns_comp94431_c1_seq1				-3	23.2953	0	4	0	9.6042			2567
CL16358Contig1	B1H2E3_XENTR	SELW_HUMAN	Selenoprotein W (SelW)	-1.0574	23.2478	2.03697	11	1	4.7745		9.448	2011
CL9528Contig1	HYI_XENLA	HYI_HUMAN	Putative hydroxypyruvate isomerase (EC 5.3.1.22) (Endothelial cell apoptosis protein E-CE1)	-0.702833	23.1393	4.58688	16	6	30.983	30.983	30.406	8630
CL5Contig10	Q7SZU0_XENLA	MRT4_HUMAN	mRNA turnover protein 4 homolog (Ribosome assembly factor MRTO4)	1.22445	23.1193	387.635	21	131	28.774	27.479	27.56	6830
CL282Contig1	PAIP1_XENLA	PAIP1_HUMAN	Polyadenylate-binding protein-interacting protein 1 (PABP-interacting protein 1) (PAIP-1) (Poly(A)-binding protein-interacting protein 1)	-1.22446	23.0763	1.37628	30	8	51.222	51.223	53.525	4020
CL2166Contig3	SAE2A_XENLA	SAE2_HUMAN	SUMO-activating enzyme subunit 2 (EC 6.3.2.-) (Anthracycline-associated resistance ARX) (Ubiquitin-like 1-activating enzyme E1B) (Ubiquitin-like modifier-activating enzyme 2)	2.08672	23.0304	2812.07	62	1782	70.804	70.805	71.224	3146
CL12704Contig1	B0BMC1_XENTR	GNB1L_HUMAN	Guanine nucleotide-binding protein subunit beta-like protein 1 (G protein subunit beta-like protein 1) (DGCRK3) (WD repeat-containing protein 14) (WD40 repeat-containing protein deleted in VCFS) (WDVCF)	-0.391119	22.9951	9.34366	17	14	36.834		35.618	1140
CL77Contig10	CHUR_XENLA	CHUR_HUMAN	Protein Churchill	-1.43661	22.9944	0.841426	11	2	12.731	12.731	16.111	7841
CL972Contig2	Q5XH35_XENLA	AKTS1_HUMAN	Proline-rich AKT1 substrate 1 (40 kDa proline-rich AKT substrate)	-3	22.9333	0	29	0	31.61	31.611	27.383	8708
dsrrswapns_comp202427_c0_seq1	Q6GLF4_XENTR	SSRP1_HUMAN	FACT complex subunit SSRP1 (Chromatin-specific transcription elongation factor 80 kDa subunit) (Facilitates chromatin transcription complex 80 kDa subunit) (FACT 80 kDa subunit) (FACTp80) (Facilitates chromatin transcription complex subunit SSRP1) (Recombination signal sequence recognition protein 1) (Structure-specific recognition protein 1) (hSSRP1) (T160)	1.86545	22.8948	1679.52	71	1565	75.412	78.668	81.075	5450
CL6897Contig1	SAS6_XENLA	SAS6_HUMAN	Spindle assembly abnormal protein 6 homolog (HsSAS-6)	-1.2896	22.883	1.17467	102	10	75.129	75.13	74.397	7373
CL758Contig3	B1WBA2_XENLA	ANKH1_HUMAN	Ankyrin repeat and KH domain-containing protein 1 (HIV-1 Vpr-binding ankyrin repeat protein) (Multiple ankyrin repeats single KH domain) (hMASK)	-3	22.7584	0	176	0	245.62	150.712	269.458	7728
DC048439	Q5XG34_XENLA	APBB1_HUMAN	Amyloid beta A4 precursor protein-binding family B member 1 (Protein Fe65)	0.0968953	22.753	28.4403	7	5	9.7883	24.997	77.244	8949
DY564765				-3	22.7367	0	4	0	3.733			9923
CL7557Contig2	Q7ZXX6_XENLA	TPC6B_HUMAN	Trafficking protein particle complex subunit 6B	-0.861687	22.5035	3.0943	19	6	18.029	18.029	17.983	7712
CL4756Contig1	TBK1_XENLA	TBK1_HUMAN	Serine/threonine-protein kinase TBK1 (EC 2.7.11.1) (NF-kappa-B-activating kinase) (T2K) (TANK-binding kinase 1)	-3	22.4964	0	73	0	83.087	83.271	83.642	5897
CL6506Contig2	K1468_XENTR	K1468_HUMAN	LisH domain and HEAT repeat-containing protein KIAA1468	-3	22.3449	0	166	0	135.04		134.63	7154
dsrrswapns_comp211618_c2_seq1				-3	22.3243	0	13	0	16.802			4009
CL5424Contig2	S7A6O_XENLA	S7A6O_HUMAN	Probable RNA polymerase II nuclear localization protein SLC7A6OS (ADAMS proteinase-related protein) (Solute carrier family 7 member 6 opposite strand transcript)	-3	22.3136	0	5	0	37.094	36.426	35.028	6433
CL5399Contig1	F6Q4M8_XENTR	SMBP2_HUMAN	DNA-binding protein SMUBP-2 (EC 3.6.4.12) (EC 3.6.4.13) (ATP-dependent helicase IGHMBP2) (Glial factor 1) (GF-1) (Immunoglobulin mu-binding protein 2)	-3	22.2384	0	96	0	109.06	121.959	109.149	6412
CL7407Contig2	Q5HZS1_XENLA	SH3G2_HUMAN	Endophilin-A1 (EEN-B1) (Endophilin-1) (SH3 domain protein 2A) (SH3 domain-containing GRB2-like protein 2)	-3	22.2078	0	15	0	40.098	40.098	39.962	7644
BU909309	Q6NRC6_XENLA	PARP9_HUMAN	Poly [ADP-ribose] polymerase 9 (PARP-9) (EC 2.4.2.30) (ADP-ribosyltransferase diphtheria toxin-like 9) (ARTD9) (B aggressive lymphoma protein)	-0.478208	22.1708	7.3718	17	6	21.077	40.519	96.343	133
dsrrswapns_comp201761_c0_seq1	LACB2_XENLA	LACB2_HUMAN	Beta-lactamase-like protein 2 (EC 3.-.-.-)	-0.371248	22.093	9.39737	17	14	32.419	32.419	32.806	9084
CL1611Contig2	MCM5A_XENLA	MCM5_HUMAN	DNA replication licensing factor MCM5 (EC 3.6.4.12) (CDC46 homolog) (P1-CDC46)	2.27668	22.0908	4177.25	71	2934	82.434	82.435	82.286	1980
CL2539Contig1	CTU1_XENLA	CTU1_HUMAN	Cytoplasmic tRNA 2-thiolation protein 1 (EC 2.7.7.-) (ATP-binding domain-containing protein 3) (Cancer-associated gene protein) (Cytoplasmic tRNA adenylyltransferase 1)	-3	22.0796	0	24	0	38.496	38.497	36.45	3643
CL2589Contig1	Q6DKA2_XENLA	FLII_HUMAN	Protein flightless-1 homolog	-3	22.0064	0	111	0	145.67	145.797	144.751	3721
CL4530Contig1	F7EJR6_XENTR	KNTC1_HUMAN	Kinetochore-associated protein 1 (Rough deal homolog) (HsROD) (Rod) (hRod)	-2.44685	21.9977	0.0786191	269	1	245.43		250.749	5725
CL5951Contig1	LTOR5_XENLA	LTOR5_HUMAN	Ragulator complex protein LAMTOR5 (Hepatitis B virus X-interacting protein) (HBV X-interacting protein) (HBX-interacting protein) (Late endosomal/lysosomal adaptor and MAPK and MTOR activator 5)	-0.494135	21.9742	7.04333	12	5	9.6419	9.642	9.614	6804
CL4017Contig2	Q66IU5_XENLA	DCNL2_HUMAN	DCN1-like protein 2 (DCUN1 domain-containing protein 2) (Defective in cullin neddylation protein 1-like protein 2)	0.331503	21.958	47.1081	16	39	30.205	30.205	30.179	5273
dsrrswapns_comp211456_c0_seq4	K9ZTJ6_XENLA	NUP54_HUMAN	Nucleoporin p54 (54 kDa nucleoporin)	0.541319	21.9494	76.3382	43	162	58.464	58.562	55.435	9327
CL10Contig16	NUD17_XENLA	NUD17_HUMAN	Nucleoside diphosphate-linked moiety X motif 17 (Nudix motif 17) (EC 3.6.1.-)	-0.703329	21.9376	4.3437	25	11	32.542	27.189	35.923	547
CL1693Contig3	A4FU91_XENLA	NUPL1_HUMAN	Nucleoporin p58/p45 (Nucleoporin-like protein 1)	0.440263	21.9006	60.3557	19	58	39.99	60.309	60.897	2092
CL25672Contig1	F6S620_XENTR	TC1D2_HUMAN	Tctex1 domain-containing protein 2	-0.689634	21.8373	4.46236	9	7	14.43	19.892	16.122	3678
dsrrswapns_comp208278_c2_seq1	F6QRW6_XENTR	AKAP6_HUMAN	A-kinase anchor protein 6 (AKAP-6) (A-kinase anchor protein 100 kDa) (AKAP 100) (Protein kinase A-anchoring protein 6) (PRKA6) (mAKAP)	-0.141972	21.8273	15.7408	6	5	31.816		256.72	9180
dsrrswapns_comp215711_c0_seq1	PLK1_XENLA	PLK1_HUMAN	Serine/threonine-protein kinase PLK1 (EC 2.7.11.21) (Polo-like kinase 1) (PLK-1) (Serine/threonine-protein kinase 13) (STPK13)	-0.00273507	21.7763	21.6396	47	53	68.265	68.212	68.255	9645
CL1Contig805	MNS1_XENTR	MNS1_HUMAN	Meiosis-specific nuclear structural protein 1	-0.290614	21.7605	11.1443	60	35	61.607		60.571	2873
CL7586Contig1	DPH1_XENLA	DPH1_HUMAN	Diphthamide biosynthesis protein 1 (DPH1 homolog) (HsDph1) (Diphthamide biosynthesis protein 2 homolog-like 1) (DPH-like 1) (DPH2-like 1) (Diphthamide biosynthesis protein 2-like) (Ovarian cancer-associated gene 1 protein)	-3	21.7435	0	29	0	51.442	49.004	48.805	7725
CL15186Contig1	Q6AX99_XENLA	HMCS1_HUMAN	Hydroxymethylglutaryl-CoA synthase, cytoplasmic (HMG-CoA synthase) (EC 2.3.3.10) (3-hydroxy-3-methylglutaryl coenzyme A synthase)	-0.0549643	21.6686	19.0926	30	25	57.321	57.321	57.294	1785
CL10349Contig1	A9UM56_XENTR	CC132_HUMAN	Coiled-coil domain-containing protein 132	-3	21.628	0	108	0	111.28	132.911	111.174	323
dsrrswapns_comp210889_c2_seq2	ELAV2_XENLA	ELAV2_HUMAN	ELAV-like protein 2 (ELAV-like neuronal protein 1) (Hu-antigen B) (HuB) (Nervous system-specific RNA-binding protein Hel-N1)	-3	21.5957	0	21	0	41.633	42.709	39.504	9291
CL984Contig1	MK08_XENLA	MK08_HUMAN	Mitogen-activated protein kinase 8 (MAP kinase 8) (MAPK 8) (EC 2.7.11.24) (JNK-46) (Stress-activated protein kinase 1c) (SAPK1c) (Stress-activated protein kinase JNK1) (c-Jun N-terminal kinase 1)	-0.128963	21.5633	16.0233	47	31	48.098	47.928	48.296	8762
EB474725	TBB2_XENLA	TBB2A_HUMAN	Tubulin beta-2A chain (Tubulin beta class IIa)	-3	21.5618	0	3	0	13.471	49.724	49.907	9937
CL3588Contig1	LMD1A_XENLA	LSMD1_HUMAN	N-alpha-acetyltransferase 38, NatC auxiliary subunit (LSM domain-containing protein 1) (Phosphonoformate immuno-associated protein 2)	-3	21.533	0	16	0	12.329	12.329	13.514	4776
CL2676Contig2	NXN_XENLA	NXN_HUMAN	Nucleoredoxin (EC 1.8.1.8)	-1.43318	21.5283	0.794009	28	2	46.785	46.844	48.392	3843
dsrrswapns_comp125459_c1_seq1				-3	21.4812	0	6	0	8.715			8990
CL1Contig1355	NAA20_XENLA	NAA20_HUMAN	N-alpha-acetyltransferase 20 (EC 2.3.1.88) (Methionine N-acetyltransferase) (N-acetyltransferase 5) (N-terminal acetyltransferase B complex catalytic subunit NAA20) (N-terminal acetyltransferase B complex catalytic subunit NAT5) (NatB complex subunit NAT5) (NatB catalytic subunit)	-3	21.4102	0	20	0	22.349	20.354	20.368	2708
CL1835Contig3	WDR91_XENTR	WDR91_HUMAN	WD repeat-containing protein 91	-3	21.3779	0	77	0	84.608		83.344	2344
dsrrswapns_comp215095_c3_seq4	A9UMR5_XENTR	CN119_HUMAN	Uncharacterized protein C14orf119	-3	21.3224	0	9	0	11.641		16.009	9584
CL1083Contig3	Q7ZYF0_XENLA	HDAC6_HUMAN	Histone deacetylase 6 (HD6) (EC 3.5.1.98)	-3	21.2634	0	26	0	138.13	58.699	131.419	496
CL14149Contig1	MND1_XENLA	MND1_HUMAN	Meiotic nuclear division protein 1 homolog	1.15142	21.2599	301.287	23	35	25.04	24.022	23.753	1545
CL6057Contig2	Q6PCH3_XENLA	DJC17_HUMAN	DnaJ homolog subfamily C member 17	0.824553	21.2591	141.938	24	94	34.903	34.903	34.687	6878
CL39669Contig1	Q0IH96_XENLA	CLCA_HUMAN	Clathrin light chain A (Lca)	-3	21.2534	0	7	0	22.638	27.385	27.077	643
CL38390Contig1				0.100078	21.2254	26.726	6	4	8.0101			5048
dsrrswapns_comp216302_c3_seq12	O73786_XENLA	CSK_HUMAN	Tyrosine-protein kinase CSK (EC 2.7.10.2) (C-Src kinase) (Protein-tyrosine kinase CYL)	-1.33802	21.2231	0.974517	27	3	50.807	50.807	50.704	9704
CL2205Contig3	B5DE01_XENTR	HECD1_HUMAN	E3 ubiquitin-protein ligase HECTD1 (EC 6.3.2.-) (E3 ligase for inhibin receptor) (EULIR) (HECT domain-containing protein 1)	-3	21.2211	0	179	0	282.45	224.423	289.384	3200
CL17719Contig1	Q7ZXA3_XENLA	ENOB_HUMAN	Beta-enolase (EC 4.2.1.11) (2-phospho-D-glycerate hydro-lyase) (Enolase 3) (Muscle-specific enolase) (MSE) (Skeletal muscle enolase)	-0.388364	21.1639	8.65428	28	8	48.73	47.352	46.987	2234
CL8549Contig1				1.15546	21.1634	302.72	24	130	45.134			8191
CL4332Contig3	Q68EW9_XENLA	ARL1_HUMAN	ADP-ribosylation factor-like protein 1	-1.36636	21.1006	0.907685	25	4	20.381	18.529	20.418	5568
CL12532Contig1		UXT_HUMAN	Protein UXT (Androgen receptor trapped clone 27 protein) (ART-27) (Ubiquitously expressed transcript protein)	-3	21.0039	0	14	0	16.977	482.008	18.246	1090
dsrrswapns_comp214541_c6_seq6		SKA2_HUMAN	Spindle and kinetochore-associated protein 2 (Protein FAM33A)	-3	20.9851	0	8	0	14.215		14.188	9542
BJ034848			XEN: Uncharacterized protein	-3	20.9846	0	4	0	2.8542	146.451		66
CL7649Contig2	B1WAV3_XENTR	HAUS5_HUMAN	HAUS augmin-like complex subunit 5	-3	20.9745	0	90	0	77.257		71.682	7770
CL1Contig625	SMG9_XENLA	SMG9_HUMAN	Protein SMG9 (Protein smg-9 homolog)	-3	20.9059	0	36	0	56.599	56.599	57.651	2847
CL1763Contig1	Q7ZY33_XENLA	RAB18_HUMAN	Ras-related protein Rab-18	-0.934479	20.8882	2.42896	20	16	26.145	23.635	22.977	2223
CL5178Contig2	F7DT57_XENTR	VCIP1_HUMAN	Deubiquitinating protein VCIP135 (EC 3.4.19.12) (Valosin-containing protein p97/p47 complex-interacting protein 1) (Valosin-containing protein p97/p47 complex-interacting protein p135) (VCP/p47 complex-interacting 135-kDa protein)	0.29997	20.8265	41.5514	178	173	131.66		134.321	6239
CL5422Contig2	F7C7F1_XENTR	PANK4_HUMAN	Pantothenate kinase 4 (hPanK4) (EC 2.7.1.33) (Pantothenic acid kinase 4)	-0.75981	20.7783	3.61243	85	16	80.928	41.037	85.991	6431
dsrrswapns_comp208556_c8_seq3	TP8L3_XENLA	TP8L3_HUMAN	Tumor necrosis factor alpha-induced protein 8-like protein 3 (TNF alpha-induced protein 8-like protein 3) (TNFAIP8-like protein 3)	-0.442572	20.766	7.49517	14	8	25.83	132.512	32.659	701
CL9974Contig1	Q641A5_XENLA	TPC2B_HUMAN	Trafficking protein particle complex subunit 2 protein TRAPPC2P1 (MBP-1-interacting protein 2A) (MIP-2A)	-3	20.7337	0	8	0	16.531	16.553	16.445	8818
CL8658Contig1	A9UMM9_XENLA	FUK_HUMAN	L-fucose kinase (Fucokinase) (EC 2.7.1.52)	-3	20.6682	0	67	0	119.11	119.111	117.623	8237
CL285Contig1	LIMC1_XENLA	LIMC1_HUMAN	LIM and calponin homology domains-containing protein 1	-2.00841	20.6522	0.202562	95	2	122.18	122.183	121.867	4054
CL4204Contig3	Q2KHS3_XENLA	OSB11_HUMAN	Oxysterol-binding protein-related protein 11 (ORP-11) (OSBP-related protein 11)	-3	20.607	0	61	0	82.253	82.254	83.643	5457
CL722Contig3	Q6IRS1_XENLA	NU160_HUMAN	Nuclear pore complex protein Nup160 (160 kDa nucleoporin) (Nucleoporin Nup160)	0.723647	20.5894	108.966	159	324	162.54	104.766	162.121	7564
gi|64526|emb|X05392.1|	ACT2_XENLA	ACTS_HUMAN	Actin, alpha skeletal muscle (Alpha-actin-1)	-3	20.5745	0	14	0	41.988	41.989	42.051	5250
CL5301Contig2	ADA_XENLA	ADA_HUMAN	Adenosine deaminase (EC 3.5.4.4) (Adenosine aminohydrolase)	-3	20.4963	0	28	0	40.329	40.676	40.764	6337
TC413573	Q6GN12_XENLA	TBCD1_HUMAN	TBC1 domain family member 1	-3	20.432	0	205	0	139.7	139.7	133.084	10398
CL13745Contig1	Q5I054_XENLA	FA96A_HUMAN	MIP18 family protein FAM96A	-0.200236	20.3919	12.8594	5	4	17.228	17.229	18.355	1437
CL8814Contig1	COPG2_XENLA	COPG2_HUMAN	Coatomer subunit gamma-2 (Gamma-2-coat protein) (Gamma-2-COP)	-1.67093	20.3475	0.434087	67	1	97.819	97.792	97.622	8307
CL7122Contig1	Q0IH16_XENLA	APC5_HUMAN	Anaphase-promoting complex subunit 5 (APC5) (Cyclosome subunit 5)	-0.113806	20.342	15.6527	80	30	85.512	36.099	85.077	7523
dsrrswapns_comp109727_c0_seq1	A9JTQ1_XENTR	U119A_HUMAN	Protein unc-119 homolog A (Retinal protein 4) (hRG4)	-0.211166	20.3401	12.5079	13	17	30.952	28.004	26.962	8985
zeinaSSns_comp387971_c0_seq1				-3	20.3285	0	8	0	3.5681			11134
CL804Contig2	RAP1B_XENLA	RAP1B_HUMAN	Ras-related protein Rap-1b (GTP-binding protein smg p21B)	-1.16184	20.3257	1.40024	20	3	20.834	20.834	20.825	3957
CL89Contig15	O73732_XENLA	ROCK2_HUMAN	Rho-associated protein kinase 2 (EC 2.7.11.1) (Rho kinase 2) (Rho-associated, coiled-coil-containing protein kinase 2) (Rho-associated, coiled-coil-containing protein kinase II) (ROCK-II) (p164 ROCK-2)	-1.43978	20.2999	0.737421	207	4	159.24	159.285	160.9	8388
CL4668Contig2	Q6GPN8_XENLA	CNOT2_HUMAN	CCR4-NOT transcription complex subunit 2 (CCR4-associated factor 2)	-3	20.2768	0	31	0	57.559	59.655	59.738	5838
CL2578Contig2	Q6PA51_XENLA	ARAF_HUMAN	Serine/threonine-protein kinase A-Raf (EC 2.7.11.1) (Proto-oncogene A-Raf) (Proto-oncogene A-Raf-1) (Proto-oncogene Pks)	-3	20.2732	0	51	0	72.036	72.037	67.585	3706
CL6113Contig1	MTHSD_XENLA	MTHSD_HUMAN	Methenyltetrahydrofolate synthase domain-containing protein	-0.392292	20.2171	8.1927	43	7	49.97	46.149	42.173	6909
CL6844Contig2	B9UR70_XENLA	KI13B_HUMAN	Kinesin-like protein KIF13B (Kinesin-like protein GAKIN)	-3	20.177	0	247	0	215.93	215.936	202.789	7347
CL2882Contig1	Q6DCR3_XENLA	RIOK3_HUMAN	Serine/threonine-protein kinase RIO3 (EC 2.7.11.1) (RIO kinase 3) (sudD homolog)	-3	20.1525	0	24	0	58.085	58.086	59.093	4076
CL9030Contig3	Q6GNH3_XENLA	LV302_HUMAN	Ig lambda chain V-III region LOI	-1.57337	20.1384	0.537839	11	3	21.904	25.321	11.935	8414
CL2089Contig4	B3DLH8_XENTR	MAST2_HUMAN	Microtubule-associated serine/threonine-protein kinase 2 (EC 2.7.11.1)	-0.0382714	20.1137	18.417	67	31	216.46	164.805	196.436	3021
dsrrswapns_comp215014_c0_seq2	Q6NRE3_XENLA	WASL_HUMAN	Neural Wiskott-Aldrich syndrome protein (N-WASP)	-3	20.111	0	34	0	55.427	55.721	54.827	9576
CL4636Contig1	A5PKS0_XENLA	GLCI1_HUMAN	Glucocorticoid-induced transcript 1 protein	-2.47059	20.056	0.0678658	35	1	54.905	54.455	58.024	5808
CL10354Contig1	Q6NRC0_XENLA	RASF2_HUMAN	Ras association domain-containing protein 2	-1.00875	19.978	1.95796	14	2	37.414	132.911	37.79	325
CL3265Contig1	Q6GN55_XENLA	HEM2_HUMAN	Delta-aminolevulinic acid dehydratase (ALADH) (EC 4.2.1.24) (Porphobilinogen synthase)	-3	19.9188	0	18	0	40.518	36.172	36.295	4453
CL1242Contig2	MCM4B_XENLA	MCM4_HUMAN	DNA replication licensing factor MCM4 (EC 3.6.4.12) (CDC21 homolog) (P1-CDC21)	2.32154	19.9139	4175.36	93	3151	97.122	234.768	96.558	1058
CL9650Contig1	Q5FWN6_XENLA	TBC19_HUMAN	TBC1 domain family member 19	-3	19.8567	0	8	0	60.169	60.17	60.208	8674
CL2348Contig3	F6XNC2_XENTR	GBF1_HUMAN	Golgi-specific brefeldin A-resistance guanine nucleotide exchange factor 1 (BFA-resistant GEF 1)	-3	19.8321	0	211	0	207.28	46.069	206.446	3391
CL8297Contig1	F7EP88_XENTR	REN3B_HUMAN	Regulator of nonsense transcripts 3B (Nonsense mRNA reducing factor 3B) (Up-frameshift suppressor 3 homolog B) (hUpf3B) (Up-frameshift suppressor 3 homolog on chromosome X) (hUpf3p-X)	-3	19.7816	0	26	0	36.794		57.762	8077
CL1Contig1006	Q6NU35_XENLA	DHX15_HUMAN	Putative pre-mRNA-splicing factor ATP-dependent RNA helicase DHX15 (EC 3.6.4.13) (ATP-dependent RNA helicase #46) (DEAH box protein 15)	1.72101	19.7764	1040.29	23	837	87.544	87.235	90.933	2646
CL18758Contig1				-1.02051	19.7593	1.88478	9	3	36.22			2421
CL6627Contig1	Q7ZXT7_XENLA	GNAI3_HUMAN	Guanine nucleotide-binding protein G(k) subunit alpha (G(i) alpha-3)	-0.242503	19.6869	11.2635	18	18	40.555	40.555	40.532	7218
CL7380Contig1	Q498J3_XENLA	ELMO1_HUMAN	Engulfment and cell motility protein 1 (Protein ced-12 homolog)	-3	19.6689	0	32	0	88.839	83.775	83.829	7631
CL5720Contig1	Q3KPU3_XENLA	RSPH9_HUMAN	Radial spoke head protein 9 homolog	-0.250205	19.6601	11.0505	18	14	30.795	14.896	31.292	6629
CL6708Contig1	Q6IRM4_XENLA	GSKIP_HUMAN	GSK3-beta interaction protein (GSKIP)	-0.538639	19.6577	5.68714	8	8	15.444	15.184	15.648	7276
CL2290Contig2	DNJ6A_XENLA	DNJB6_HUMAN	DnaJ homolog subfamily B member 6 (HHDJ1) (Heat shock protein J2) (HSJ-2) (MRJ) (MSJ-1)	1.06093	19.6398	225.979	18	154	37.603	27.782	36.087	3307
CL3123Contig3	TBC23_XENLA	TBC23_HUMAN	TBC1 domain family member 23 (HCV non-structural protein 4A-transactivated protein 1)	-3	19.6214	0	45	0	82.458	76.85	78.322	4333
CL38Contig1	Q640G9_XENLA	HCFC1_HUMAN	Host cell factor 1 (HCF) (HCF-1) (C1 factor) (CFF) (VCAF) (VP16 accessory protein) [Cleaved into: HCF N-terminal chain 1; HCF N-terminal chain 2; HCF N-terminal chain 3; HCF N-terminal chain 4; HCF N-terminal chain 5; HCF N-terminal chain 6; HCF C-terminal chain 1; HCF C-terminal chain 2; HCF C-terminal chain 3; HCF C-terminal chain 4; HCF C-terminal chain 5; HCF C-terminal chain 6]	1.60681	19.599	792.584	112	606	219.06	219.067	208.732	5113
CL2219Contig3	Q640H2_XENLA	NLTP_HUMAN	Non-specific lipid-transfer protein (NSL-TP) (EC 2.3.1.176) (Propanoyl-CoA C-acyltransferase) (SCP-chi) (SCPX) (Sterol carrier protein 2) (SCP-2) (Sterol carrier protein X) (SCP-X)	-0.616542	19.5839	4.73539	14	14	14.958	90.144	58.994	99
CL4434Contig2	Q6DDJ4_XENLA	GCP2_HUMAN	Gamma-tubulin complex component 2 (GCP-2) (hGCP2) (Gamma-ring complex protein 103 kDa) (h103p) (hGrip103) (Spindle pole body protein Spc97 homolog) (hSpc97)	-3	19.5447	0	81	0	103.34	59.84	102.534	5637
CL11845Contig1	CPTP_XENLA	CPTP_HUMAN	Ceramide-1-phosphate transfer protein (CPTP) (Glycolipid transfer protein domain-containing protein 1) (GLTP domain-containing protein 1)	-0.144298	19.4999	13.9873	20	20	24.68	109.407	24.365	862
zeinaSSns_comp379274_c5_seq2	Q6DFI4_XENLA	UB2G2_HUMAN	Ubiquitin-conjugating enzyme E2 G2 (EC 6.3.2.19) (Ubiquitin carrier protein G2) (Ubiquitin-protein ligase G2)	-0.448587	19.4706	6.93094	12	6	19.283	18.458	18.566	10912
zeinaSSns_comp378596_c0_seq2	Q6GPY9_XENLA	FABP7_HUMAN	Fatty acid-binding protein, brain (Brain lipid-binding protein) (BLBP) (Brain-type fatty acid-binding protein) (B-FABP) (Fatty acid-binding protein 7) (Mammary-derived growth inhibitor related)	-0.764144	19.4648	3.35047	15	4	14.945	14.817	14.889	10906
CL1318Contig4	Q6NU25_XENLA	RHG35_HUMAN	Rho GTPase-activating protein 35 (Glucocorticoid receptor DNA-binding factor 1) (Glucocorticoid receptor repression factor 1) (GRF-1) (Rho GAP p190A) (p190-A)	-1.50106	19.4414	0.613286	155	9	168.89	168.766	170.514	1273
CL11890Contig1	A0JMT1_XENLA	TRI18_HUMAN	E3 ubiquitin-protein ligase Midline-1 (EC 6.3.2.-) (Midin) (Putative transcription factor XPRF) (RING finger protein 59) (RING finger protein Midline-1) (Tripartite motif-containing protein 18)	0.0785575	19.3874	23.2315	16	23	22.215	98.869	75.251	882
CL1393Contig2	A2BDB5_XENLA	PEF1_HUMAN	Peflin (PEF protein with a long N-terminal hydrophobic domain) (Penta-EF hand domain-containing protein 1)	-0.599865	19.3799	4.86951	13	8	30.156	29.897	30.381	1491
CL4083Contig1	Q641E4_XENLA	APC7_HUMAN	Anaphase-promoting complex subunit 7 (APC7) (Cyclosome subunit 7)	0.235009	19.3797	33.2932	36	62	63.086	63.086	66.855	5335
CL9331Contig1	Q52L39_XENLA	RENBP_HUMAN	N-acylglucosamine 2-epimerase (AGE) (EC 5.1.3.8) (GlcNAc 2-epimerase) (N-acetyl-D-glucosamine 2-epimerase) (Renin-binding protein) (RnBP)	-0.273815	19.3734	10.3132	17	7	46.557	46.558	48.831	8551
CL9144Contig1	A1L3J0_XENLA	DALD3_HUMAN	DALR anticodon-binding domain-containing protein 3	-0.386629	19.3492	7.9439	36	23	66.252	61.215	59.363	8460
CL13313Contig1	F6RW87_XENTR	VPS52_HUMAN	Vacuolar protein sorting-associated protein 52 homolog (SAC2 suppressor of actin mutations 2-like protein)	-3	19.2902	0	38	0	79.874		82.221	1323
CL10625Contig1	GTDC1_XENLA	GTDC1_HUMAN	Glycosyltransferase-like domain-containing protein 1 (Mat-Xa)	0.00157049	19.277	19.3468	3	37	50.789	246.41	52.597	418
CL2770Contig1	Q7ZXU9_XENLA	PDCD6_HUMAN	Programmed cell death protein 6 (Apoptosis-linked gene 2 protein) (Probable calcium-binding protein ALG-2)	-0.185055	19.2246	12.5546	13	23	22.291	22.419	21.868	3944
CL4486Contig1	Q7ZXJ2_XENLA	ZN330_HUMAN	Zinc finger protein 330 (Nucleolar autoantigen 36) (Nucleolar cysteine-rich protein)	-3	19.2188	0	21	0	35.302	35.302	36.201	5681
CL432Contig1	RO21_XENLA	ROA2_HUMAN	Heterogeneous nuclear ribonucleoproteins A2/B1 (hnRNP A2/B1)	1.63446	19.2064	827.771	29	369	34.479	36.559	37.43	5565
CL10387Contig1	A0JMW9_XENLA	KBRS1_HUMAN	NF-kappa-B inhibitor-interacting Ras-like protein 1 (I-kappa-B-interacting Ras-like protein 1) (Kappa B-Ras protein 1) (KappaB-Ras1)	-0.086006	19.1911	15.7433	23	26	21.732	37.899	21.643	338
CL1146Contig5	Q5XH24_XENLA	RNF14_HUMAN	E3 ubiquitin-protein ligase RNF14 (EC 6.3.2.-) (Androgen receptor-associated protein 54) (HFB30) (RING finger protein 14) (Triad2 protein)	-0.163192	19.1343	13.1407	25	16	54.316	17.188	53.837	721
CL12579Contig2	Q5J2J1_XENLA	FADD_HUMAN	FAS-associated death domain protein (FAS-associating death domain-containing protein) (Growth-inhibiting gene 3 protein) (Mediator of receptor induced toxicity) (Protein FADD)	-0.168542	19.0068	12.8934	13	8	21.657	153.256	23.279	1103
CL8084Contig1	F6ZDN0_XENTR	PRUNE_HUMAN	Protein prune homolog (hPrune) (EC 3.6.1.1) (Drosophila-related expressed sequence 17) (DRES-17) (DRES17) (HTcD37)	0.0193211	18.9639	19.8266	17	31	55.123		50.2	7989
CL6548Contig1	A9JS78_XENLA	MMAC_HUMAN	Methylmalonic aciduria and homocystinuria type C protein	-0.277148	18.9584	10.0151	12	11	30.852	28.088	31.728	7180
CL782Contig2	Q6AZM8_XENLA	SHLB2_HUMAN	Endophilin-B2 (SH3 domain-containing GRB2-like protein B2)	-3	18.8937	0	21	0	39.787	43.568	43.974	7863
CL4424Contig3	F7CY76_XENTR	M3K15_HUMAN	Mitogen-activated protein kinase kinase kinase 15 (EC 2.7.11.25) (Apoptosis signal-regulating kinase 3) (MAPK/ERK kinase kinase 15) (MEK kinase 15) (MEKK 15)	-3	18.8826	0	104	0	122.89	31.375	147.437	5631
CL14816Contig1	Q6DIM9_XENTR	VPS16_HUMAN	Vacuolar protein sorting-associated protein 16 homolog (hVPS16)	-1.40957	18.8359	0.733528	58	1	95.141		94.694	1684
CL7750Contig1	Q6NU36_XENLA	APC4_HUMAN	Anaphase-promoting complex subunit 4 (APC4) (Cyclosome subunit 4)	-0.286907	18.806	9.71383	84	32	89.659	89.66	92.116	7815
dsrrswapns_comp209133_c0_seq3	F6UFJ3_XENTR	UBP40_HUMAN	Ubiquitin carboxyl-terminal hydrolase 40 (EC 3.4.19.12) (Deubiquitinating enzyme 40) (Ubiquitin thioesterase 40) (Ubiquitin-specific-processing protease 40)	-3	18.7634	0	142	0	137.35	153.261	140.13	9215
CL1881Contig5	Q08AV3_XENLA		XEN: LOC100158408 protein	-1.79723	18.7016	0.298293	28	1	27.562	27.385		2431
CL5259Contig2	Q6AZH3_XENLA	RAE2_HUMAN	Rab proteins geranylgeranyltransferase component A 2 (Choroideremia-like protein) (Rab escort protein 2) (REP-2)	-2.02161	18.6618	0.17756	53	2	69.171	71.799	74.071	6305
CL7687Contig1	SKA3_XENLA	SKA3_HUMAN	Spindle and kinetochore-associated protein 3	-3	18.627	0	45	0	62.718	62.718	46.359	7786
CL6833Contig2	Q6NVT4_XENTR	CAN7_HUMAN	Calpain-7 (EC 3.4.22.-) (PalB homolog) (PalBH)	-0.174846	18.6203	12.4492	93	59	92.315	73.18	92.652	7340
zeinaSSns_comp367158_c0_seq2	Q7ZT48_XENLA	SLD5_HUMAN	DNA replication complex GINS protein SLD5 (GINS complex subunit 4) [Cleaved into: DNA replication complex GINS protein SLD5, N-terminally processed]	1.83458	18.5899	1270.16	17	162	25.544	25.544	26.047	10865
CL13371Contig1	Q5XHB0_XENLA	VPS45_HUMAN	Vacuolar protein sorting-associated protein 45 (h-VPS45) (hlVps45)	-0.251089	18.5815	10.4229	61	36	65.197	65.198	65.077	1339
CL14074Contig1	MTND_XENLA	MTND_HUMAN	1,2-dihydroxy-3-keto-5-methylthiopentene dioxygenase (EC 1.13.11.54) (Acireductone dioxygenase (Fe(2+)-requiring)) (ARD) (Fe-ARD) (Membrane-type 1 matrix metalloproteinase cytoplasmic tail-binding protein 1) (MTCBP-1) (Submergence-induced protein-like factor) (Sip-L)	-0.565021	18.5796	5.05841	16	5	23.067	21.3	21.498	1527
CL10887Contig1		LAGE3_HUMAN	EKC/KEOPS complex subunit LAGE3 (L antigen family member 3) (Protein ESO-3) (Protein ITBA2)	1.14587	18.5673	259.785	25	70	9.7982	242.163	14.804	518
CL11779Contig1	TYDP2_XENLA	TYDP2_HUMAN	Tyrosyl-DNA phosphodiesterase 2 (Tyr-DNA phosphodiesterase 2) (hTDP2) (EC 3.1.4.-) (5'-tyrosyl-DNA phosphodiesterase) (5'-Tyr-DNA phosphodiesterase) (ETS1-associated protein 2) (ETS1-associated protein II) (EAPII) (TRAF and TNF receptor-associated protein) (Tyrosyl-RNA phosphodiesterase) (VPg unlinkase)	-0.118025	18.5551	14.1396	30	31	42.572	268.153	40.93	835
CL1076Contig5	F6V862_XENTR	EVPL_HUMAN	Envoplakin (210 kDa cornified envelope precursor protein) (210 kDa paraneoplastic pemphigus antigen) (p210)	-1.10189	18.5479	1.4669	3	5	163.23	49.413	231.604	467
dsrrswapns_comp217012_c6_seq50	F6PUN7_XENTR	MAP7_HUMAN	Ensconsin (Epithelial microtubule-associated protein of 115 kDa) (E-MAP-115) (Microtubule-associated protein 7) (MAP-7)	-3	18.5468	0	80	0	64.205	46.748	84.052	9772
zeinaSSns_comp388076_c1_seq2	Q6IRN5_XENLA	AGFG1_HUMAN	Arf-GAP domain and FG repeat-containing protein 1 (HIV-1 Rev-binding protein) (Nucleoporin-like protein RIP) (Rev-interacting protein) (Rev/Rex activation domain-binding protein)	0.205098	18.5175	29.6948	36	50	55.647	57.773	58.26	11146
CF270753	Q6GN83_XENLA	HV307_HUMAN	Ig heavy chain V-III region CAM	-0.712989	18.5171	3.58578	9	1	21.748	27.091	13.668	170
CL7872Contig1	ELP6_XENLA	ELP6_HUMAN	Elongator complex protein 6 (Angiotonin-transactivated protein 1) (Protein TMEM103)	-3	18.4292	0	22	0	29.029	29.029	29.793	7875
CL27Contig17	ESRP1_XENLA	ESRP1_HUMAN	Epithelial splicing regulatory protein 1 (RNA-binding motif protein 35A) (RNA-binding protein 35A)	0.29113	18.3669	35.906	48	76	76.459	76.426	75.585	3976
CL9700Contig1	TRADD_XENLA	TRADD_HUMAN	Tumor necrosis factor receptor type 1-associated DEATH domain protein (TNFR1-associated DEATH domain protein) (TNFRSF1A-associated via death domain)	-1.29381	18.3294	0.931839	24	5	36.551	34.377	34.247	8701
dsrrswapns_comp198837_c0_seq7	A0A068ER06_XENLA	MUS81_HUMAN	Crossover junction endonuclease MUS81 (EC 3.1.22.-)	-0.386074	18.3247	7.53292	45	16	66.768	69.117	61.173	6176
CL36575Contig1	F6YNT6_XENTR	TXLNG_HUMAN	Gamma-taxilin (Environmental lipopolysaccharide-responding gene protein) (Factor inhibiting ATF4-mediated transcription) (FIAT) (Lipopolysaccharide-specific response protein 5)	-3	18.2793	0	55	0	50.273	59.043	60.586	4863
CL4512Contig2	Q6NU45_XENLA	DCNL1_HUMAN	DCN1-like protein 1 (DCUN1 domain-containing protein 1) (Defective in cullin neddylation protein 1-like protein 1) (Squamous cell carcinoma-related oncogene)	0.540814	18.2441	63.3778	18	44	30.08	30.08	30.124	5710
CL4280Contig1	Q5U510_XENLA	RFA3_HUMAN	Replication protein A 14 kDa subunit (RP-A p14) (Replication factor A protein 3) (RF-A protein 3)	2.13074	18.2417	2464.91	4	179	13.242	13.242	13.569	5517
zeinaSSns_comp386515_c0_seq2	Q7ZY44_XENLA	ILF2_HUMAN	Interleukin enhancer-binding factor 2 (Nuclear factor of activated T-cells 45 kDa)	1.84774	18.2236	1283.43	24	318	42.842	42.846	43.062	11055
CL4973Contig1	RN146_XENLA	RN146_HUMAN	E3 ubiquitin-protein ligase RNF146 (EC 6.3.2.-) (Dactylidin) (Iduna) (RING finger protein 146)	-3	18.2198	0	15	0	33.55	34.771	38.95	6063
CL9557Contig1	BORE2_XENLA		XEN: Borealin-2 (Cell division cycle-associated protein 8.2) (Cell division cycle-associated protein 9) (Dasra-A) (DasraA) (xDasraA)	0.174607	18.1927	27.196	28	61	34.199	32.372		8640
TC438775	Q9I8J7_XENLA	TKTL2_HUMAN	Transketolase-like protein 2 (EC 2.2.1.1)	0.535387	18.1578	62.2944	10	16	20.303	67.452	67.877	10570
CL9657Contig1	LTR3A_XENLA	LTOR3_HUMAN	Ragulator complex protein LAMTOR3 (Late endosomal/lysosomal adaptor and MAPK and MTOR activator 3) (MEK-binding partner 1) (Mp1) (Mitogen-activated protein kinase kinase 1-interacting protein 1) (Mitogen-activated protein kinase scaffold protein 1)	-0.435943	18.1159	6.63924	7	4	14.822	13.52	13.623	8677
CL12718Contig1	LHPP_XENLA	LHPP_HUMAN	Phospholysine phosphohistidine inorganic pyrophosphate phosphatase (hLHPP) (EC 3.1.3.-) (EC 3.6.1.1)	-0.542154	18.1082	5.19662	12	8	29.215	29.215	29.165	1143
TC452536	D3YLI7_XENLA		XEN: Apolipoprotein CI	-3	18.0497	0	4	0	15.302	10.014		10693
dsrrswapns_comp212617_c2_seq3	A5PKP0_XENLA	PDLI5_HUMAN	PDZ and LIM domain protein 5 (Enigma homolog) (Enigma-like PDZ and LIM domains protein)	-0.365274	17.9992	7.7621	55	24	62.85	62.955	63.945	9399
CL9205Contig1	Q6NRU3_XENLA	RFC2_HUMAN	Replication factor C subunit 2 (Activator 1 40 kDa subunit) (A1 40 kDa subunit) (Activator 1 subunit 2) (Replication factor C 40 kDa subunit) (RF-C 40 kDa subunit) (RFC40)	1.92601	17.9443	1513.34	34	524	38.587	38.457	39.157	8487
TC465044	F6VEN7_XENTR		XEN: Txlnb protein	-3	17.9202	0	10	0	9.7715	59.043		10799
dsrrswapns_comp216422_c2_seq3	F7E194_XENTR	UBE4B_HUMAN	Ubiquitin conjugation factor E4 B (EC 6.3.2.-) (Homozygously deleted in neuroblastoma 1) (Ubiquitin fusion degradation protein 2)	0.044626	17.9115	19.8499	125	76	133.32	122.562	146.185	9712
CL947Contig4	F188A_XENTR	F188A_HUMAN	Protein FAM188A (Dermal papilla-derived protein 5) (Protein CARP)	0.0839493	17.8649	21.6746	25	35	50.06		49.725	8609
CL6768Contig2	Q0VA08_XENTR	WWP2_HUMAN	NEDD4-like E3 ubiquitin-protein ligase WWP2 (EC 6.3.2.-) (Atrophin-1-interacting protein 2) (AIP2) (WW domain-containing protein 2)	-0.404383	17.8293	7.0267	72	29	84.804	86.325	98.912	7308
zeinaSSns_comp389497_c1_seq2	GAPD1_XENLA	GAPD1_HUMAN	GTPase-activating protein and VPS9 domain-containing protein 1 (GAPex-5) (Rab5-activating protein 6)	-3	17.7612	0	92	0	161.88	162.63	164.98	11288
CL4736Contig1	Q6DD73_XENLA	ACTN2_HUMAN	Alpha-actinin-2 (Alpha-actinin skeletal muscle isoform 2) (F-actin cross-linking protein)	-3	17.7446	0	37	0	103.91	103.908	103.854	5884
CL2083Contig3	AN32A_XENLA	AN32A_HUMAN	Acidic leucine-rich nuclear phosphoprotein 32 family member A (Acidic nuclear phosphoprotein pp32) (pp32) (Leucine-rich acidic nuclear protein) (LANP) (Mapmodulin) (Potent heat-stable protein phosphatase 2A inhibitor I1PP2A) (Putative HLA-DR-associated protein I) (PHAPI)	1.83287	17.716	1205.69	5	232	27.727	27.772	28.585	3011
CL6135Contig2	UBP16_XENLA	UBP16_HUMAN	Ubiquitin carboxyl-terminal hydrolase 16 (EC 3.4.19.12) (Deubiquitinating enzyme 16) (Ubiquitin thioesterase 16) (Ubiquitin-processing protease UBP-M) (Ubiquitin-specific-processing protease 16)	-3	17.6892	0	65	0	97.522	101.293	93.57	6919
CL1Contig1715	F6ZYP3_XENTR	UBP2L_HUMAN	Ubiquitin-associated protein 2-like (Protein NICE-4)	-1.42712	17.6849	0.661424	70	1	100.5	63.015	114.535	2765
CL115Contig7	Q8AVK9_XENLA	YBOX1_HUMAN	Nuclease-sensitive element-binding protein 1 (CCAAT-binding transcription factor I subunit A) (CBF-A) (DNA-binding protein B) (DBPB) (Enhancer factor I subunit A) (EFI-A) (Y-box transcription factor) (Y-box-binding protein 1) (YB-1)	-3	17.6017	0	18	0	34.39	69.591	35.924	772
CL9292Contig1	PPR21_XENLA	PPR21_HUMAN	Protein phosphatase 1 regulatory subunit 21 (Coiled-coil domain-containing protein 128) (KLRAQ motif-containing protein 1)	-3	17.5943	0	93	0	93.111	88.426	88.314	8530
CL2003Contig3	Q9YHB9_XENLA	ZFY16_HUMAN	Zinc finger FYVE domain-containing protein 16 (Endofin) (Endosome-associated FYVE domain protein)	-1.88763	17.5517	0.227345	77	1	149.02	135.085	168.903	2897
CL6900Contig1	B3DLD6_XENTR	LAR4B_HUMAN	La-related protein 4B (La ribonucleoprotein domain family member 4B) (La ribonucleoprotein domain family member 5) (La-related protein 5)	-3	17.5013	0	29	1	80.608	81.328	80.552	7380
CL9916Contig1	Q6GQ59_XENLA	RFC5_HUMAN	Replication factor C subunit 5 (Activator 1 36 kDa subunit) (A1 36 kDa subunit) (Activator 1 subunit 5) (Replication factor C 36 kDa subunit) (RF-C 36 kDa subunit) (RFC36)	1.83546	17.4977	1197.96	33	792	37.915	37.93	38.497	8801
CL18433Contig1	F6YD70_XENTR	LANC2_HUMAN	LanC-like protein 2 (Testis-specific adriamycin sensitivity protein)	0.239914	17.4724	30.3575	22	27	44.43	45.441	50.854	2356
CL1648Contig2	AGAP1_XENLA	AGAP3_HUMAN	Arf-GAP with GTPase, ANK repeat and PH domain-containing protein 3 (AGAP-3) (CRAM-associated GTPase) (CRAG) (Centaurin-gamma-3) (Cnt-g3) (MR1-interacting protein) (MRIP-1)	-1.31243	17.4599	0.850383	45	4	94.154	95.107	95.044	2026
CL2759Contig2	Q6PA30_XENLA	CPSF1_HUMAN	Cleavage and polyadenylation specificity factor subunit 1 (Cleavage and polyadenylation specificity factor 160 kDa subunit) (CPSF 160 kDa subunit)	0.898387	17.4439	138.048	142	581	160.55	40.564	160.884	3935
CL3026Contig3	F6VAH9_XENTR	DIAP3_HUMAN	Protein diaphanous homolog 3 (Diaphanous-related formin-3) (DRF3) (MDia2)	-3	17.3742	0	160	0	130.6	114.21	136.926	4234
CL2223Contig4	A2BD76_XENLA	RPB7_HUMAN	DNA-directed RNA polymerase II subunit RPB7 (RNA polymerase II subunit B7) (DNA-directed RNA polymerase II subunit G) (RNA polymerase II 19 kDa subunit) (RPB19)	0.909979	17.3165	140.747	10	83	19.248	19.248	19.294	3225
CL8308Contig1	Q6GN79_XENLA	RL37_HUMAN	60S ribosomal protein L37 (G1.16)	-3	17.2815	0	14	0	11.141	11.013	11.078	8085
CL878Contig2	Q6DCK2_XENLA	YTHD2_HUMAN	YTH domain-containing family protein 2 (CLL-associated antigen KW-14) (High-glucose-regulated protein 8) (Renal carcinoma antigen NY-REN-2)	-3	17.2801	0	20	0	55.594	53.502	62.334	8292
CL7448Contig1	Q642Q2_XENLA	DP13B_HUMAN	DCC-interacting protein 13-beta (Dip13-beta) (Adapter protein containing PH domain, PTB domain and leucine zipper motif 2)	-3	17.2545	0	54	0	74.14	74.141	74.493	7659
CL962Contig4	Q4V7W4_XENLA	ATX2_HUMAN	Ataxin-2 (Spinocerebellar ataxia type 2 protein) (Trinucleotide repeat-containing gene 13 protein)	-3	17.2307	0	88	0	117.41	68.37	140.283	8663
CL20426Contig1	DAW1_XENLA	SPG16_HUMAN	Sperm-associated antigen 16 protein (Pf20 protein homolog)	-1.63956	17.2239	0.394977	36	2	69.194	45.918	70.818	2956
CL1820Contig2	A2VCZ3_XENTR	SVIL_HUMAN	Supervillin (Archvillin) (p205/p250)	-0.0731612	17.2132	14.5446	216	119	200.78	93.143	247.746	2315
CL2687Contig3	PP1GB_XENLA	PP1G_HUMAN	Serine/threonine-protein phosphatase PP1-gamma catalytic subunit (PP-1G) (EC 3.1.3.16) (Protein phosphatase 1C catalytic subunit)	-0.0667091	17.21	14.7595	8	24	36.937	36.938	36.984	3854
CL1569Contig2	NU188_XENTR	NU188_HUMAN	Nucleoporin NUP188 homolog (hNup188)	0.143476	17.2047	23.9399	99	160	195.67		196.043	1910
CL7765Contig1	A0AUU6_XENLA	WBP2_HUMAN	WW domain-binding protein 2 (WBP-2)	-1.23561	17.1931	0.999406	12	2	30.871	30.871	28.087	7825
zeinaSSns_comp387622_c1_seq1	Q7T0N9_XENLA	CDC23_HUMAN	Cell division cycle protein 23 homolog (Anaphase-promoting complex subunit 8) (APC8) (Cyclosome subunit 8)	0.363526	17.1901	39.7012	61	108	67.512	67.42	68.834	11105
CL4207Contig2	Q6DDN1_XENLA	RAB3I_HUMAN	Rab-3A-interacting protein (Rab3A-interacting protein) (Rabin-3) (SSX2-interacting protein)	-0.739062	17.1611	3.12956	17	7	50.661	50.661	53.021	5462
zeinaSSns_comp387674_c1_seq1	F6ZZI3_XENTR	IFT81_HUMAN	Intraflagellar transport protein 81 homolog (Carnitine deficiency-associated protein expressed in ventricle 1) (CDV-1)	-0.882735	17.1571	2.24755	56	2	68.138		79.746	11108
CL52Contig14	Q91803_XENLA	NOLC1_HUMAN	Nucleolar and coiled-body phosphoprotein 1 (140 kDa nucleolar phosphoprotein) (Nopp140) (Hepatitis C virus NS5A-transactivated protein 13) (HCV NS5A-transactivated protein 13) (Nucleolar 130 kDa protein) (Nucleolar phosphoprotein p130)	0.877921	17.0934	129.048	40	335	102.07	102.026	73.603	6329
CL4968Contig1	Q6NS10_XENLA	ACTA_HUMAN	Actin, aortic smooth muscle (Alpha-actin-2) (Cell growth-inhibiting gene 46 protein)	-3	17.078	0	12	0	41.977	41.978	42.009	6061
CL11999Contig1	F7BFE3_XENTR	COG2_HUMAN	Conserved oligomeric Golgi complex subunit 2 (COG complex subunit 2) (Component of oligomeric Golgi complex 2) (Low density lipoprotein receptor defect C-complementing protein)	-3	16.951	0	51	0	83.788	80.926	83.208	917
CL34Contig2	P79956_XENLA	NCK1_HUMAN	Cytoplasmic protein NCK1 (NCK adaptor protein 1) (Nck-1) (SH2/SH3 adaptor protein NCK-alpha)	-0.984676	16.9353	1.75435	23	5	42.824	42.824	42.864	4678
CL6780Contig1	F7EJX6_XENTR	LRC45_HUMAN	Leucine-rich repeat-containing protein 45	0.0186618	16.9315	17.6749	9	13	73.438		75.951	7315
CD098703	SETD6_XENLA	SETD6_HUMAN	N-lysine methyltransferase SETD6 (EC 2.1.1.-) (SET domain-containing protein 6)	1.28975	16.82	327.776	2	24	17.805	17.154	53.189	156
CL1015Contig3	F6TLA6_XENTR	COG5_HUMAN	Conserved oligomeric Golgi complex subunit 5 (COG complex subunit 5) (13S Golgi transport complex 90 kDa subunit) (GTC-90) (Component of oligomeric Golgi complex 5) (Golgi transport complex 1)	-3	16.8168	0	90	0	94.899	15.111	92.743	245
CL4578Contig2	B5DEE6_XENTR	TDRD1_HUMAN	Tudor domain-containing protein 1 (Cancer/testis antigen 41.1) (CT41.1)	-3	16.7864	0	103	0	124.49	216.262	132.024	5756
CL5444Contig1	Q6GNU8_XENLA	COG7_HUMAN	Conserved oligomeric Golgi complex subunit 7 (COG complex subunit 7) (Component of oligomeric Golgi complex 7)	-0.814932	16.7795	2.56949	45	3	86.805	86.822	86.344	6451
zeinaSSns_comp243682_c0_seq1				-3	16.7708	0	16	0	5.556			10847
CL3842Contig2	Q0IHC8_XENLA	VP37A_HUMAN	Vacuolar protein sorting-associated protein 37A (hVps37A) (ESCRT-I complex subunit VPS37A) (Hepatocellular carcinoma-related protein 1)	-0.968361	16.7679	1.80351	20	5	43.261	43.292	44.314	5052
CL10Contig7	Q7ZXW0_XENLA	C2CD5_HUMAN	C2 domain-containing protein 5 (C2 domain-containing phosphoprotein of 138 kDa)	-2.32945	16.7523	0.0784547	79	1	111.63	66.288	110.447	548
CL2935Contig2	Q5U5B7_XENLA	TPC11_HUMAN	Trafficking protein particle complex subunit 11	-3	16.7174	0	89	0	128.88	71.945	128.881	4129
CL11714Contig1	CFA36_XENLA	CC104_HUMAN	Cilia- and flagella-associated protein 36 (Coiled-coil domain-containing protein 104)	-0.220813	16.706	10.0475	14	15	38.793	112.243	39.447	816
dsrrswapns_comp198571_c1_seq2	Q6DJF9_XENLA	DCTN5_HUMAN	Dynactin subunit 5 (Dynactin subunit p25)	-0.986674	16.697	1.72173	11	1	20.222	20.228	20.127	9073
CL5849Contig2	Q5M7M1_XENTR	PEX5_HUMAN	Peroxisomal targeting signal 1 receptor (PTS1 receptor) (PTS1R) (PTS1-BP) (Peroxin-5) (Peroxisomal C-terminal targeting signal import receptor) (Peroxisome receptor 1)	-3	16.5951	0	45	0	67.975		70.865	6731
TC423329	TMA16_XENLA	TMA16_HUMAN	Translation machinery-associated protein 16	0.612514	16.5723	67.9043	4	55	26.338	23.135	23.864	5543
CL14248Contig1	F6V1E6_XENTR	ENASE_HUMAN	Cytosolic endo-beta-N-acetylglucosaminidase (ENGase) (EC 3.2.1.96)	-0.0522555	16.5002	14.6296	51	28	78.57		83.987	1570
CL13227Contig1	RFA2B_XENLA	RFA2_HUMAN	Replication protein A 32 kDa subunit (RP-A p32) (Replication factor A protein 2) (RF-A protein 2) (Replication protein A 34 kDa subunit) (RP-A p34)	2.26997	16.484	3069.25	9	457	29.379	29.379	29.247	1283
CL3596Contig1	F6URE8_XENTR	ARHGG_HUMAN	Rho guanine nucleotide exchange factor 16 (Ephexin-4)	-0.486494	16.4399	5.36297	68	26	81.986	65.21	80.105	4789
CL3849Contig2	Q5I038_XENLA	OSBL9_HUMAN	Oxysterol-binding protein-related protein 9 (ORP-9) (OSBP-related protein 9)	-0.647097	16.4307	3.70306	44	10	85.082	83.509	83.185	5056
CL1Contig604	Q4FZN2_XENLA	RNH2A_HUMAN	Ribonuclease H2 subunit A (RNase H2 subunit A) (EC 3.1.26.4) (Aicardi-Goutieres syndrome 4 protein) (AGS4) (RNase H(35)) (Ribonuclease HI large subunit) (RNase HI large subunit) (Ribonuclease HI subunit A)	1.83366	16.4094	1118.79	21	324	35.777	33.701	33.395	2845
CF271245	Q641C4_XENLA	LV102_HUMAN	Ig lambda chain V-I region HA	-3	16.3995	0	20	0	23.645	46.517	11.896	173
CL5635Contig1	B7ZPG0_XENLA	ZAR1_HUMAN	Zygote arrest protein 1 (Oocyte-specific maternal effect factor)	-3	16.3785	0	16	0	35.502	33.963	45.873	6571
dsrrswapns_comp212515_c4_seq2	Q6DEV6_XENTR	MAPK5_HUMAN	MAP kinase-activated protein kinase 5 (MAPK-activated protein kinase 5) (MAPKAP kinase 5) (MAPKAP-K5) (MAPKAPK-5) (MK-5) (MK5) (EC 2.7.11.1) (p38-regulated/activated protein kinase) (PRAK)	-0.0226144	16.3639	15.5336	5	8	55.825	43.551	54.22	9392
CL12562Contig1	Q76LD2_XENLA	RFC4_HUMAN	Replication factor C subunit 4 (Activator 1 37 kDa subunit) (A1 37 kDa subunit) (Activator 1 subunit 4) (Replication factor C 37 kDa subunit) (RF-C 37 kDa subunit) (RFC37)	2.00166	16.3537	1641.62	43	635	40.01	72.39	39.682	1100
CL183Contig7				0.764571	16.3514	95.0882	79	363	138.18			2352
dsrrswapns_comp210125_c2_seq5	Q6DCR4_XENLA	RBP56_HUMAN	TATA-binding protein-associated factor 2N (68 kDa TATA-binding protein-associated factor) (TAF(II)68) (TAFII68) (RNA-binding protein 56)	1.7577	16.3481	935.768	40	302	48.867	51.096	61.83	9256
CL1040Contig3	Q4KLU8_XENLA	CASP3_HUMAN	Caspase-3 (CASP-3) (EC 3.4.22.56) (Apopain) (Cysteine protease CPP32) (CPP-32) (Protein Yama) (SREBP cleavage activity 1) (SCA-1) [Cleaved into: Caspase-3 subunit p17; Caspase-3 subunit p12]	-0.0652734	16.3383	14.0583	15	25	32.851	121.981	31.608	348
CL5591Contig3	F6V3E3_XENTR	PAR14_HUMAN	Poly [ADP-ribose] polymerase 14 (PARP-14) (EC 2.4.2.30) (ADP-ribosyltransferase diphtheria toxin-like 8) (ARTD8) (B aggressive lymphoma protein 2)	-1.70449	16.2747	0.321382	20	1	28.446	35.911	202.8	6549
CL4897Contig1	Q5U507_XENLA	RAB3A_HUMAN	Ras-related protein Rab-3A	-1.22141	16.2505	0.976002	20	6	24.927	24.927	24.984	6006
CL1232Contig4	Q6IRB5_XENLA	DGCR8_HUMAN	Microprocessor complex subunit DGCR8 (DiGeorge syndrome critical region 8)	0.800204	16.2441	102.542	53	157	87.142	77.089	86.045	1031
CL4874Contig2	NTKL_XENLA	NTKL_HUMAN	N-terminal kinase-like protein (Coated vesicle-associated kinase of 90 kDa) (SCY1-like protein 1) (Telomerase regulation-associated protein) (Telomerase transcriptional element-interacting factor) (Teratoma-associated tyrosine kinase)	-3	16.1277	0	60	0	91.301	91.303	89.631	5995
CL2813Contig1	Q7ZYI4_XENLA	KTNB1_HUMAN	Katanin p80 WD40 repeat-containing subunit B1 (Katanin p80 subunit B1) (p80 katanin)	0.259466	16.105	29.2703	49	76	71.607	71.608	72.334	3995
CL4461Contig4	Q4KLW3_XENLA	DJC21_HUMAN	DnaJ homolog subfamily C member 21 (DnaJ homolog subfamily A member 5) (Protein GS3)	-3	16.1021	0	34	0	62.906	39.831	62.028	5662
CL3211Contig4	PHS_XENLA	PHS_HUMAN	Pterin-4-alpha-carbinolamine dehydratase (PHS) (EC 4.2.1.96) (4-alpha-hydroxy-tetrahydropterin dehydratase) (Dimerization cofactor of hepatocyte nuclear factor 1-alpha) (DCoH) (Dimerization cofactor of HNF1) (Phenylalanine hydroxylase-stimulating protein) (Pterin carbinolamine dehydratase) (PCD)	-0.221327	15.9994	9.61116	16	9	11.92	11.92	12	4409
dsrrswapns_comp194716_c0_seq2	F7CWL9_XENTR	HAUS3_HUMAN	HAUS augmin-like complex subunit 3	-3	15.9453	0	46	0	66.175	68.024	69.65	9058
CL3502Contig1	F6VGG5_XENTR	TEP1_HUMAN	Telomerase protein component 1 (Telomerase-associated protein 1) (Telomerase protein 1) (p240) (p80 telomerase homolog)	-1.52974	15.9407	0.470724	165	2	238.33	141.575	290.49	4685
CL2257Contig2	Q3MQ02_XENLA	ATG5_HUMAN	Autophagy protein 5 (APG5-like) (Apoptosis-specific protein)	-1.55763	15.9231	0.440959	11	1	32.553	32.71	32.447	3264
CL1964Contig2	Q08D74_XENTR	CUL4A_HUMAN	Cullin-4A (CUL-4A)	0.586219	15.9166	61.3858	90	195	87.94	99.075	87.68	2596
CL1498Contig2	Q2TAF7_XENLA	CEP85_HUMAN	Centrosomal protein of 85 kDa (Cep85) (Coiled-coil domain-containing protein 21)	-3	15.8805	0	55	0	80.82	73.555	85.639	1723
CL8531Contig1	MB12A_XENLA	MB12A_HUMAN	Multivesicular body subunit 12A (CIN85/CD2AP family-binding protein) (ESCRT-I complex subunit MVB12A) (Protein FAM125A)	-3	15.8387	0	13	0	29.897	29.897	28.783	8184
CL6828Contig1	DYM_XENLA	DYM_HUMAN	Dymeclin (Dyggve-Melchior-Clausen syndrome protein)	-0.470098	15.8293	5.36244	52	12	76.089	76.12	75.935	7338
CL23683Contig1	Q58E99_XENLA	SCOC_HUMAN	Short coiled-coil protein	-1.47108	15.8096	0.534366	4	1	12.453	15.065	18.045	3413
CL22897Contig1	F6WMZ4_XENTR	CL045_HUMAN	Uncharacterized protein C12orf45	0.364258	15.7267	36.3827	12	12	17.034		20.123	3304
CL3349Contig2	A2VD60_XENLA	LTN1_HUMAN	E3 ubiquitin-protein ligase listerin (EC 6.3.2.-) (RING finger protein 160) (Zinc finger protein 294)	-2.16468	15.696	0.107426	140	1	200.27	87.396	200.552	4530
zeinaSSns_comp389498_c1_seq2	Q6DCW9_XENLA	CNOT3_HUMAN	CCR4-NOT transcription complex subunit 3 (CCR4-associated factor 3) (Leukocyte receptor cluster member 2)	-3	15.6887	0	4	0	45.659	81.107	81.872	11289
zeinaSSns_comp388185_c1_seq2	Q6DDP7_XENLA	HNRPL_HUMAN	Heterogeneous nuclear ribonucleoprotein L (hnRNP L)	1.67812	15.6773	747.125	29	378	58.812	58.685	64.133	11155
CL1348Contig1	NLK2_XENLA	NLK_HUMAN	Serine/threonine-protein kinase NLK (EC 2.7.11.24) (Nemo-like kinase) (Protein LAK1)	-0.173998	15.6507	10.4842	12	7	50.143	50.138	58.283	1365
zeinaSSns_comp385870_c0_seq1	AIDAA_XENLA	AIDA_HUMAN	Axin interactor, dorsalization-associated protein (Axin interaction partner and dorsalization antagonist)	0.0938361	15.649	19.4233	6	30	34.902	34.533	35.023	11024
CL11124Contig1	Q6P4X9_XENTR	TBC15_HUMAN	TBC1 domain family member 15 (GTPase-activating protein RAB7) (GAP for RAB7) (Rab7-GAP)	-3	15.6091	0	36	0	76.897	147.757	79.491	593
dsrrswapns_comp200412_c1_seq2	F7AR69_XENTR	SKOR2_HUMAN	SKI family transcriptional corepressor 2 (Functional Smad-suppressing element on chromosome 18) (Fussel-18) (LBX1 corepressor 1-like protein) (Ladybird homeobox corepressor 1-like protein)	-0.617266	15.5823	3.76153	1	6	29.004		104.235	9077
CL3090Contig3	Q6DDK8_XENLA	RBL2B_HUMAN	Rab-like protein 2B	-3	15.5705	0	19	0	25.874	25.874	26.101	4306
CL9761Contig1	F6Q7A9_XENTR	EHD3_HUMAN	EH domain-containing protein 3 (PAST homolog 3)	-3	15.5579	0	31	0	60.619	63.999	60.887	8729
CL1485Contig1	F6ZX42_XENTR	COG8_HUMAN	Conserved oligomeric Golgi complex subunit 8 (COG complex subunit 8) (Component of oligomeric Golgi complex 8)	-3	15.5447	0	43	0	67.659		68.424	1691
CL1974Contig4	Q6AZQ2_XENLA	ILK_HUMAN	Integrin-linked protein kinase (EC 2.7.11.1) (59 kDa serine/threonine-protein kinase) (ILK-1) (ILK-2) (p59ILK)	-3	15.5387	0	34	0	51.556	51.558	51.419	2608
CL8932Contig1	Q6IRC5_XENLA	TXND3_HUMAN	Thioredoxin domain-containing protein 3 (NM23-H8) (NME/NM23 family member 8) (Spermatid-specific thioredoxin-2) (Sptrx-2)	-0.223683	15.5098	9.26666	67	44	70.27	70.243	67.27	8355
CL25Contig26	MIER1_XENLA	MYLK_HUMAN	Myosin light chain kinase, smooth muscle (MLCK) (smMLCK) (EC 2.7.11.18) (Kinase-related protein) (KRP) (Telokin) [Cleaved into: Myosin light chain kinase, smooth muscle, deglutamylated form]	0.834756	15.4765	105.786	14	204	140.13	56.308	210.715	3743
dsrrswapns_comp217549_c2_seq3	Q640Z0_XENLA	BL1S1_HUMAN	Biogenesis of lysosome-related organelles complex 1 subunit 1 (BLOC-1 subunit 1) (GCN5-like protein 1) (Protein RT14)	-0.875823	15.45	2.05639	13	5	14.256	14.27	17.263	9839
CL1Contig876		SPAG5_HUMAN	Sperm-associated antigen 5 (Astrin) (Deepest) (Mitotic spindle-associated protein p126) (MAP126)	-2.34029	15.3945	0.0703187	162	3	169.28		134.422	2882
CL1269Contig3	K118B_XENLA	K1C18_HUMAN	Keratin, type I cytoskeletal 18 (Cell proliferation-inducing gene 46 protein) (Cytokeratin-18) (CK-18) (Keratin-18) (K18)	-3	15.3919	0	34	0	49.687	48.004	48.058	1134
CL57Contig18	TBB5_XENLA	TBB5_HUMAN	Tubulin beta chain (Tubulin beta-5 chain)	-0.919476	15.3608	1.849	10	3	49.727	49.728	49.671	6694
CL2722Contig4				1.56512	15.2942	561.883	3	16	4.1371		24.75	3904
CL3060Contig1	Q641D5_XENLA	HAT1_HUMAN	Histone acetyltransferase type B catalytic subunit (EC 2.3.1.48) (Histone acetyltransferase 1)	2.1977	15.2547	2404.97	18	675	47.226	47.227	49.513	4270
CL3266Contig2	Q8JGN0_XENLA	STAT1_HUMAN	Signal transducer and activator of transcription 1-alpha/beta (Transcription factor ISGF-3 components p91/p84)	0.0636889	15.2438	17.6515	51	46	86.614	86.497	87.335	4456
CL8291Contig1	Q6INQ1_XENLA	BYST_HUMAN	Bystin	1.2617	15.2364	278.342	31	199	49.302	49.303	49.601	8072
dsrrswapns_comp215793_c2_seq2	Q63ZT3_XENLA	KIF11_HUMAN	Kinesin-like protein KIF11 (Kinesin-like protein 1) (Kinesin-like spindle protein HKSP) (Kinesin-related motor protein Eg5) (Thyroid receptor-interacting protein 5) (TR-interacting protein 5) (TRIP-5)	-3	15.2211	0	154	0	119.92	119.928	119.159	9657
CL5846Contig2	Q3B8H8_XENLA	UBA3_HUMAN	NEDD8-activating enzyme E1 catalytic subunit (EC 6.3.2.-) (NEDD8-activating enzyme E1C) (Ubiquitin-activating enzyme E1C) (Ubiquitin-like modifier-activating enzyme 3) (Ubiquitin-activating enzyme 3)	1.4017	15.1612	382.324	31	325	51.789	51.789	51.852	6728
CL8189Contig2	WDR4_XENLA	WDR4_HUMAN	tRNA (guanine-N(7)-)-methyltransferase non-catalytic subunit WDR4 (WD repeat-containing protein 4)	1.85275	15.1489	1079.26	15	418	49.219	43.646	45.49	8029
CL155Contig4	MCM7B_XENLA	MCM7_HUMAN	DNA replication licensing factor MCM7 (EC 3.6.4.12) (CDC47 homolog) (P1.1-MCM3)	2.30813	15.0374	3057.03	64	1537	81.732	81.733	81.308	1878
CL24768Contig1	Q5PQ82_XENLA	CK070_HUMAN	Uncharacterized protein C11orf70	0.19945	15.0374	23.8025	21	20	30.845	23.352	30.859	3536
CL6428Contig2	Q6NTL5_XENLA	COG6_HUMAN	Conserved oligomeric Golgi complex subunit 6 (COG complex subunit 6) (Component of oligomeric Golgi complex 6)	-1.84438	14.9974	0.214603	45	1	72.623	72.623	73.279	7104
CL319Contig3	F1DQN6_XENLA	CALD1_HUMAN	Caldesmon (CDM)	-3	14.9953	0	38	1	92.329	64.413	93.231	4404
CL3958Contig2	A1A5J1_XENLA	P2R3B_HUMAN	Serine/threonine-protein phosphatase 2A regulatory subunit B'' subunit beta (PP2A subunit B isoform PR48) (Protein phosphatase 2A 48 kDa regulatory subunit)	-3	14.983	0	47	0	61.598	65.399	65.061	5191
CL18557Contig1	Q7SZ76_XENLA	INMT_HUMAN	Indolethylamine N-methyltransferase (Indolamine N-methyltransferase) (EC 2.1.1.49) (EC 2.1.1.96) (Aromatic alkylamine N-methyltransferase) (Amine N-methyltransferase) (Arylamine N-methyltransferase) (Thioether S-methyltransferase) (TEMT)	-1.25024	14.9794	0.841887	9	2	29.17	29.908	28.891	2378
CL633Contig1	F6T141_XENTR	SHRPN_HUMAN	Sharpin (Shank-associated RH domain-interacting protein) (Shank-interacting protein-like 1) (hSIPL1)	-3	14.813	0	30	0	49.363		39.949	7040
CL3006Contig5	Q6PAA0_XENLA	FUBP3_HUMAN	Far upstream element-binding protein 3 (FUSE-binding protein 3)	-0.913314	14.8085	1.80799	43	9	59.248	59.222	61.64	4215
dsrrswapns_comp212190_c1_seq3	Q7ZWW2_XENLA	GLNA_HUMAN	Glutamine synthetase (GS) (EC 6.3.1.2) (Glutamate decarboxylase) (EC 4.1.1.15) (Glutamate--ammonia ligase)	-0.658657	14.8045	3.24891	13	5	41.904	45.037	42.064	2336
CL2731Contig1	MTURN_XENLA	MTURN_HUMAN	Maturin (Maturin neural progenitor differentiation regulator protein homolog) (Protein Ells1)	-0.145767	14.7881	10.5717	7	12	25.002	15.038	14.925	3912
CL1023Contig2	Q6DDK0_XENLA	PLPL9_HUMAN	85/88 kDa calcium-independent phospholipase A2 (CaI-PLA2) (EC 3.1.1.4) (Group VI phospholipase A2) (GVI PLA2) (Intracellular membrane-associated calcium-independent phospholipase A2 beta) (iPLA2-beta) (Patatin-like phospholipase domain-containing protein 9) (PNPLA9)	-0.246832	14.7726	8.36804	17	13	88.986	11.868	89.903	270
CL1776Contig2	Q6GM85_XENLA	PDPK2_HUMAN	Putative 3-phosphoinositide-dependent protein kinase 2 (EC 2.7.11.1) (3-phosphoinositide-dependent protein kinase 2 pseudogene)	-0.887715	14.7545	1.91078	5	1	9.6231	9.623	44.765	2240
CL9840Contig1	B1H1V2_XENLA	FPGT_HUMAN	Fucose-1-phosphate guanylyltransferase (EC 2.7.7.30) (GDP-L-fucose diphosphorylase) (GDP-L-fucose pyrophosphorylase)	-1.08422	14.7509	1.21506	21	6	63.074	62.625	66.599	8757
CL5379Contig1	MCM6M_XENLA	MCM6_HUMAN	DNA replication licensing factor MCM6 (EC 3.6.4.12) (p105MCM)	2.20365	14.708	2350.73	72	248	92.638	92.639	92.889	6391
dsrrswapns_comp215771_c2_seq2	PRRCA_XENLA	PRRC1_HUMAN	Protein PRRC1 (Proline-rich and coiled-coil-containing protein 1)	-1.40119	14.6762	0.582675	12	2	33.394	46.742	46.701	3929
CL10340Contig1	Q642R8_XENLA	DPOD1_HUMAN	DNA polymerase delta catalytic subunit (EC 2.7.7.7) (DNA polymerase subunit delta p125)	2.01747	14.6599	1526.16	134	1405	125.45	235.283	123.631	319
CL750Contig5	F6ZI40_XENTR	SF3B3_HUMAN	Splicing factor 3B subunit 3 (Pre-mRNA-splicing factor SF3b 130 kDa subunit) (SF3b130) (STAF130) (Spliceosome-associated protein 130) (SAP 130)	1.66313	14.6408	674.056	119	1876	135.56	126.833	135.577	7691
CL7267Contig1	F6Q3I4_XENTR	FIG4_HUMAN	Polyphosphoinositide phosphatase (EC 3.1.3.-) (Phosphatidylinositol 3,5-bisphosphate 5-phosphatase) (SAC domain-containing protein 3)	-3	14.5124	0	59	0	103.74	66.957	103.635	7578
CL11156Contig1	Q6IR93_XENLA	CX04A_HUMAN	Protein CXorf40A (Endothelial-overexpressed lipopolysaccharide-associated factor 1)	-1.03022	14.5021	1.35273	12	3	17.3	12.066	17.921	607
CL6904Contig1	AKT1_XENLA	AKT1_HUMAN	RAC-alpha serine/threonine-protein kinase (EC 2.7.11.1) (Protein kinase B) (PKB) (Protein kinase B alpha) (PKB alpha) (Proto-oncogene c-Akt) (RAC-PK-alpha)	-0.34116	14.4295	6.57794	35	23	56.057	56.042	55.686	7383
CL4168Contig1	Q6GN94_XENLA	AAKG1_HUMAN	5'-AMP-activated protein kinase subunit gamma-1 (AMPK gamma1) (AMPK subunit gamma-1) (AMPKg)	-0.330626	14.423	6.73645	18	7	34.268	37.782	37.579	5431
CL9199Contig1	WASH1_XENLA	WASH2_HUMAN	WAS protein family homolog 2 (CXYorf1-like protein on chromosome 2) (Protein FAM39B)	-0.991958	14.4087	1.4678	25	1	51.123	51.124	50.312	8481
CL22490Contig1	F6T8T9_XENTR	RAB3C_HUMAN	Ras-related protein Rab-3C	-3	14.4037	0	12	0	25.931	24.927	25.952	3254
CL2454Contig2	Q498E8_XENLA	CUL4B_HUMAN	Cullin-4B (CUL-4B)	0.682869	14.4025	69.3914	68	277	99.943	99.075	103.982	3509
CL1713Contig3	B2RYX5_XENTR	E9PRG8_HUMAN	Uncharacterized protein C11orf98	1.71684	14.3682	748.589	9	101	15.903		13.798	2134
[truncated: 3,039 more rows]

## Sheet: Extended Table
				iBAQ based quantitation			Spectral Counts									Blast result for mapping to UniProt human orthologue				UniProt Data for human orthologue									Mapping to human protein complex databases		Blast result for mapping to UniProt Xenopus protein				UniProt data for Xenopus protein								MaxQuant Output
[truncated: 5,007 more rows]

[truncated: 1 more sheets: All Proteoforms]
